# Supplementary material for: Transcriptomic and functional analyses reveal an antiviral role of autophagy during pepper mild mottle virus infection
Source: BMC Plant Biol. 2020 Oct 29;20:495. doi: 10.1186/s12870-020-02711-x (PMC7596970; doi:10.1186/s12870-020-02711-x)
Supplement: Supplementary file 1 — Additional file 1: Table S1. Annotation of DEGs between Mock- vs PMMoV-inoculated pepper plants. [file 12870_2020_2711_MOESM1_ESM.xls]

## Sheet: Table S1
Table S1: Annotation of DEGs between Mock- vs PMMoV-inoculated pepper plants.
Gene ID	Mock-1 count	Mock-2 count	Mock-3 count	PMMoV-1 count	PMMoV-2 count	PMMoV-3 count	Mock-1 FPKM	Mock-2 FPKM	Mock-3 FPKM	PMMoV-1 FPKM	PMMoV-2 FPKM	PMMoV-3 FPKM	FDR	log2FC	Regulated	Description
Capana03g004124	4	19	18	382	326	305	0.148747	0.690511	0.74588	13.4361	11.8366	11.1992	7.33149e-36	4.5651	up	unknown
Capana05g000896	6	3	4	127	52	37	0.163276	0.0824904	0.117556	3.3604	1.37628	1.06411	0.0411384	3.99402	up	PREDICTED: U-box domain-containing protein 21-like [Capsicum annuum]
Capana04g001544	9	6	3	110	90	53	0.290654	0.181757	0.079076	1.77385	1.45468	0.899758	4.52654e-08	3.77792	up	PREDICTED: pentatricopeptide repeat-containing protein At3g22150, chloroplastic [Capsicum annuum]
Capana01g003629	3	6	3	49	63	30	0.0345573	0.0881467	0.0920275	1.06187	1.07568	0.558413	3.70691e-05	3.51954	up	PREDICTED: E3 ubiquitin-protein ligase PUB24-like [Capsicum annuum]
Capana04g002707	21	6	6	152	118	115	0.256657	0.131981	0.173609	2.35929	1.45337	1.48273	3.02827e-11	3.51859	up	PREDICTED: probable LRR receptor-like serine/threonine-protein kinase At3g47570 [Capsicum annuum]
Capana08g000589	10	6	21	106	108	132	0.14689	0.0896236	0.372368	1.52213	1.61102	2.04108	3.75972e-09	3.16034	up	PREDICTED: carotenoid 9,10(9&apos;,10&apos;)-cleavage dioxygenase 1-like [Capsicum annuum]
Chilli_newGene_8996	1	15	1	36	69	43	0.0002068	0.248959	1.29943e-05	0.556319	1.08561	0.685091	0.000559916	3.10723	up	unknown
Capana00g004112	9	7	11	83	59	76	0.646822	0.329015	0.694247	6.05609	4.375	5.53872	1.17937e-05	2.96239	up	PREDICTED: probable WRKY transcription factor 51 [Capsicum annuum]
Capana06g001182	7	16	12	84	57	121	0.165806	0.374218	0.308929	1.90788	1.33194	2.94193	0.00262341	2.8712	up	PREDICTED: putative receptor-like protein kinase At1g72540 [Capsicum annuum]
Capana12g000068	13	14	4	51	75	99	0.279137	0.201372	0.139638	1.01015	1.8223	2.21614	0.000559723	2.85532	up	PREDICTED: receptor-like protein 12 [Capsicum annuum]
Capana00g002760	11	9	21	92	114	92	0.524514	0.690289	1.18384	3.92205	5.0341	5.24852	1.20641e-06	2.79634	up	PREDICTED: pathogenesis-related protein STH-2-like [Capsicum annuum]
Capana01g000500	10	3	7	50	49	41	3.05901	0.92989	2.43045	14.1864	14.109	11.8247	0.00122335	2.76079	up	PREDICTED: 14 kDa proline-rich protein DC2.15-like [Capsicum annuum]
Capana12g002157	4	7	4	38	33	30	0.0440198	0.124738	0.0767791	0.558605	0.521498	0.452331	0.00893648	2.71132	up	PREDICTED: receptor-like protein 12 [Capsicum annuum]
Capana01g003710	32	1	11	85	110	98	0.448939	0.00517946	0.155409	1.17586	1.5328	1.45577	3.95577e-06	2.70918	up	PREDICTED: G-type lectin S-receptor-like serine/threonine-protein kinase SD2-5 [Capsicum annuum]
Capana04g002518	5	2	10	39	32	44	0.0979004	0.0390828	0.21562	0.741206	0.62179	0.892315	0.00442913	2.69025	up	PREDICTED: benzoate--CoA ligase, peroxisomal-like [Capsicum annuum]
Capana10g000317	17	5	5	66	70	42	0.306918	0.0759836	0.120968	1.47707	1.43469	1.89694	0.000390634	2.68957	up	PREDICTED: RING-H2 finger protein ATL40-like [Capsicum annuum]
Capana01g001449	40	27	75	388	342	228	0.686695	0.463209	1.39148	6.4736	5.69866	4.13384	3.08907e-10	2.67776	up	PREDICTED: protein ECERIFERUM 1-like [Capsicum annuum]
Capana04g002663	31	48	23	169	193	290	0.330833	0.521756	0.263467	1.98225	2.2321	3.39716	0.000236536	2.65866	up	PREDICTED: probable LRR receptor-like serine/threonine-protein kinase At3g47570 [Capsicum annuum]
Capana02g001216	5	27	9	100	53	99	0.160553	0.880333	0.31784	3.12341	1.66383	3.36094	0.000819974	2.5916	up	PREDICTED: uncharacterized protein LOC107858931 [Capsicum annuum]
Capana04g002718	19	12	6	56	94	75	0.299151	0.303503	0.124339	0.889072	1.50073	1.3087	0.000122447	2.58694	up	PREDICTED: probable LRR receptor-like serine/threonine-protein kinase At3g47570 isoform X1 [Capsicum annuum]
Capana04g000049	15	7	11	68	81	48	0.404181	0.188904	0.327653	1.7692	2.15647	1.35838	0.000414249	2.52828	up	PREDICTED: probable inorganic phosphate transporter 1-9 [Capsicum annuum]
Capana03g001876	52	42	19	243	215	188	0.951144	0.718302	0.364938	4.24428	3.61264	3.54454	2.07769e-10	2.4887	up	PREDICTED: disease resistance protein RPP13-like [Capsicum annuum]
Capana02g001628	11	2	16	82	37	52	0.383649	0.0696099	0.598022	2.74631	1.2502	1.86442	0.00625072	2.48586	up	PREDICTED: protein SRG1-like [Capsicum annuum]
Capana03g001154	51	62	46	354	263	286	2.04612	2.50769	2.03625	13.6886	10.3383	11.8136	1.41831e-13	2.46508	up	PREDICTED: uncharacterized protein LOC107862547 [Capsicum annuum]
Capana02g003073	6	8	7	34	30	54	0.390353	0.526649	0.49946	2.12037	1.87739	3.63708	0.0104473	2.46016	up	PREDICTED: caffeoyl-CoA O-methyltransferase-like [Capsicum annuum]
Capana12g002421	98	85	69	494	535	386	2.61621	2.46554	2.01252	13.2258	14.1836	11.2501	7.4243e-19	2.44861	up	PREDICTED: cytochrome P450 71D7-like [Capsicum annuum]
Capana02g002478	363	55	182	1224	1289	855	21.2128	3.15663	11.4847	68.3838	72.9734	51.2026	1.78328e-10	2.44527	up	acidic endochitinase pcht28 precursor [Capsicum annuum]
Capana09g000097	30	14	65	236	229	163	0.749514	0.3437	1.72426	5.58178	5.42198	4.20344	2.84578e-10	2.44508	up	PREDICTED: protein ECERIFERUM 3-like [Capsicum annuum]
Capana04g002426	87	117	55	397	392	607	0.857464	1.435	0.599245	3.91563	4.06413	6.45068	0.000114161	2.41292	up	PREDICTED: probable LRR receptor-like serine/threonine-protein kinase At3g47570 isoform X1 [Capsicum annuum]
Chilli_newGene_13945	34	36	35	193	247	136	1.1354	1.2084	1.28581	6.19923	8.07945	4.71104	9.57247e-07	2.40426	up	PREDICTED: delta(12)-acyl-lipid-desaturase-like [Capsicum annuum]
Chilli_newGene_655	21	21	22	141	126	79	0.249294	0.251945	0.284302	1.6256	1.44135	0.997017	8.9318e-06	2.37913	up	PREDICTED: probable leucine-rich repeat receptor-like protein kinase At1g35710 [Capsicum annuum]
Capana04g002257	130	84	36	415	476	418	2.43341	1.50869	0.677616	7.11726	8.34312	7.98598	8.33024e-17	2.36996	up	PREDICTED: protein HYPER-SENSITIVITY-RELATED 4-like [Capsicum annuum]
Capana03g002331	40	12	22	151	125	117	0.563726	0.167608	0.333697	2.04651	1.72246	1.7087	2.78481e-06	2.36865	up	PREDICTED: G-type lectin S-receptor-like serine/threonine-protein kinase RLK1 [Capsicum annuum]
Capana07g001979	39	2	23	102	157	78	3.19267	0.101002	1.17828	7.20594	8.7319	4.08817	0.00442913	2.34631	up	PREDICTED: uncharacterized protein LOC107877363 [Capsicum annuum]
Capana02g002108	19	5	12	59	81	46	0.292162	0.0602769	0.19495	0.830629	1.26375	0.738544	0.00190987	2.32196	up	PREDICTED: G-type lectin S-receptor-like serine/threonine-protein kinase At1g11330 [Nicotiana tabacum]
Capana12g001826	22	26	8	102	74	107	1.75104	2.06168	0.482987	7.5898	5.49498	8.86844	0.000120058	2.32139	up	PREDICTED: probable WRKY transcription factor 50 isoform X1 [Capsicum annuum]
Capana06g001517	22	4	3	59	45	42	0.45513	0.0865906	0.0702485	1.23458	1.12524	0.944497	0.00815121	2.31568	up	PREDICTED: zeatin O-glucosyltransferase-like [Capsicum annuum]
Capana00g001443	22	7	7	66	86	32	0.369898	0.117655	0.12632	1.06194	1.38831	0.566835	0.0330477	2.31565	up	unknown
Capana04g002782	28	7	25	89	135	86	0.640846	0.161635	0.622561	1.96408	2.9826	2.05942	4.07283e-05	2.31521	up	PREDICTED: LRR receptor-like serine/threonine-protein kinase GSO1 [Capsicum annuum]
Capana10g001268	183	85	126	675	815	495	20.6137	8.20113	22.8085	76.3452	94.9681	52.3229	4.76955e-09	2.28588	up	PREDICTED: non-specific lipid-transfer protein 2-like [Capsicum annuum]
Capana02g001861	20	2	36	100	140	60	0.626247	0.062604	1.21926	3.02887	4.28868	1.93986	0.0163748	2.28335	up	PREDICTED: phospholipase A1-IIgamma-like [Capsicum annuum]
Capana08g002051	19	3	22	49	65	104	0.267961	0.0419808	0.320707	0.652812	0.900367	1.57195	0.0456829	2.26482	up	PREDICTED: ABC transporter G family member 11-like [Capsicum annuum]
Capana11g000230	58	48	28	245	270	144	1.71988	1.41361	0.900055	7.01997	7.87036	4.50326	1.67028e-05	2.25981	up	PREDICTED: lysine histidine transporter-like 2 [Capsicum annuum]
Capana00g004962	15	9	4	43	64	29	0.210359	0.126209	0.0600978	0.578974	0.864995	0.430021	0.0130005	2.25218	up	PREDICTED: receptor-like protein 12 [Capsicum annuum]
Capana03g000473	61	110	83	292	345	580	2.51084	4.54806	3.66701	11.625	13.6651	24.8013	0.0247641	2.23362	up	PREDICTED: probable WRKY transcription factor 40 [Capsicum annuum]
Capana05g001156	16	19	25	148	90	56	1.999	2.47643	3.53493	17.6669	10.7357	7.14164	0.0330477	2.22162	up	PREDICTED: uncharacterized protein LOC107870681 [Capsicum annuum]
Capana12g001028	7	17	9	59	56	43	0.452815	1.13343	0.656291	3.72277	3.58697	2.9133	0.00772476	2.21578	up	PREDICTED: RING-H2 finger protein ATL3-like [Capsicum annuum]
Capana00g000721	21	0	5	33	38	50	0.669635	0	0.172617	1.00114	1.17056	1.65142	0.0241923	2.20784	up	unknown
Capana01g001421	111	32	83	427	296	350	5.23105	1.22269	2.43443	24.7571	7.81533	12.326	1.51937e-10	2.2004	up	PREDICTED: transcription factor MafA-like [Capsicum annuum]
Capana02g001326	42	19	28	192	104	124	0.683702	0.258261	0.542314	2.52232	1.54614	1.96098	0.000327636	2.1929	up	PREDICTED: delta(24)-sterol reductase-like [Capsicum annuum]
Chilli_newGene_4472	13	14	4	41	59	42	0.114206	0.12266	0.0378113	0.347306	0.504661	0.386484	0.0150159	2.17622	up	PREDICTED: uncharacterized protein LOC107857233 isoform X2 [Capsicum annuum]
Capana12g000599	14	7	28	67	84	80	0.77572	0.394442	1.67476	3.53851	4.48801	4.44492	0.000996138	2.16923	up	PREDICTED: expansin-A11-like [Capsicum annuum]
Capana11g001697	120	63	65	378	399	363	2.32269	1.21641	1.36234	7.03143	7.60585	7.21125	3.20873e-13	2.16723	up	PREDICTED: AAA-ATPase At3g28580-like [Capsicum annuum]
Capana04g000742	24	18	16	101	98	69	0.307147	0.229254	0.222718	1.32503	1.27042	0.999328	0.000482269	2.16523	up	PREDICTED: G-type lectin S-receptor-like serine/threonine-protein kinase At4g27290 isoform X1 [Capsicum annuum]
Capana00g003385	22	20	15	94	111	58	0.818731	0.847124	0.592164	3.32563	4.01209	2.21438	0.000559723	2.16146	up	PREDICTED: uncharacterized protein LOC107855274 [Capsicum annuum]
Capana00g002622	11	8	23	71	76	50	1.1942	0.645863	2.71882	6.95813	7.61716	4.18767	0.00280528	2.1537	up	rust resistance kinase Lr10-like precursor [Capsicum annuum]
Chilli_newGene_328	28	8	38	109	90	139	0.709194	0.148677	1.16249	2.45419	2.54685	4.57188	0.000182372	2.13636	up	EG45-like domain containing protein isoform X2 [Dendrobium catenatum]
Capana03g002330	10	8	15	45	51	53	0.133233	0.106618	0.217475	0.581289	0.662276	0.740873	0.0132151	2.12107	up	PREDICTED: G-type lectin S-receptor-like serine/threonine-protein kinase RLK1 [Capsicum annuum]
Chilli_newGene_13097	14	17	15	76	76	55	0.285161	0.142655	0.318003	0.830587	1.37115	0.888091	0.00301339	2.12086	up	PREDICTED: LOW QUALITY PROTEIN: putative disease resistance RPP13-like protein 1 [Capsicum annuum]
Capana02g003359	71	70	73	373	302	266	8.07281	8.33024	9.33339	40.4152	32.9548	30.6642	8.98126e-11	2.0868	up	PREDICTED: probable calcium-binding protein CML30 [Capsicum annuum]
Capana02g001115	42	14	55	203	151	137	4.07632	1.38816	6.0171	18.6013	14.3241	13.4456	3.01232e-06	2.07727	up	PREDICTED: uncharacterized protein LOC107858884 [Capsicum annuum]
Capana02g001786	60	28	76	318	203	196	2.45151	1.16728	3.47065	12.6085	8.11437	8.31284	3.70691e-05	2.06248	up	PREDICTED: zingipain-2-like [Capsicum annuum]
Capana12g002529	22	4	10	56	41	55	0.257606	0.0467963	0.127239	0.636868	0.472325	0.674355	0.0179635	2.04727	up	PREDICTED: pre-mRNA-splicing factor ATP-dependent RNA helicase DEAH1-like [Capsicum annuum]
Capana00g004816	570	159	234	1491	1411	1170	15.3261	4.46435	6.80275	38.4165	37.7249	33.4996	5.0595e-13	2.04645	up	PREDICTED: cysteine-rich receptor-like protein kinase 10 [Capsicum annuum]
Capana04g002427	33	15	12	63	86	98	1.10773	0.507025	0.438165	2.02783	2.79501	3.45153	0.002369	2.02571	up	PREDICTED: putative receptor-like protein kinase At3g47110 [Capsicum annuum]
Capana00g000196	42	4	11	95	95	47	0.880803	0.0803281	0.254089	2.77873	3.00878	1.51728	0.0315728	2.02062	up	unknown
Capana00g004542	23	11	8	48	73	52	0.289841	0.13819	0.110069	0.578395	0.881688	0.683643	0.0130576	2.01815	up	PREDICTED: leucine-rich repeat receptor protein kinase EMS1-like [Capsicum annuum]
Capana00g004654	24	13	12	47	62	91	1.15211	0.684025	1.52306	1.85649	2.65118	3.54747	0.0245716	2.01324	up	PREDICTED: protein C2-DOMAIN ABA-RELATED 4-like [Capsicum annuum]
Capana07g000169	37	44	29	170	161	122	0.475129	0.566693	0.492271	2.2247	2.20318	1.77095	2.10985e-05	2.00072	up	unknown
Capana00g000229	20	34	24	87	104	125	2.9461	5.1032	4.064	12.0701	15.1972	17.9732	0.000559723	1.98555	up	unknown
Capana01g001719	10	17	4	42	47	35	0.526579	0.887574	0.229637	2.09506	2.39277	1.88459	0.0471438	1.97667	up	PREDICTED: 2-hydroxyisoflavanone dehydratase-like isoform X1 [Capsicum annuum]
Capana05g002412	26	11	38	96	123	89	0.363553	0.154603	0.607601	1.32603	1.75859	1.31309	0.000570245	1.9724	up	PREDICTED: ABC transporter G family member 6 [Capsicum annuum]
Capana03g003724	17	7	10	49	46	39	0.235008	0.0969108	0.149927	0.656106	0.620781	0.565015	0.0403738	1.93815	up	PREDICTED: LOW QUALITY PROTEIN: uncharacterized protein LOC107865520 [Capsicum annuum]
Capana06g001011	191	78	108	564	566	344	1.88908	0.814724	1.15208	5.41332	5.57121	3.59159	1.2638e-05	1.92176	up	PREDICTED: ABC transporter A family member 9-like [Capsicum annuum]
Capana03g004162	81	158	79	499	432	306	4.0725	7.91626	4.25527	23.5994	20.6039	15.7446	4.04663e-07	1.91632	up	PREDICTED: putative disease resistance RPP13-like protein 3 [Capsicum annuum]
Capana04g002888	110	71	91	354	396	290	2.60865	1.57804	2.20887	7.58717	8.97619	6.91322	6.42717e-10	1.88814	up	PREDICTED: lysine histidine transporter 1-like [Capsicum annuum]
Capana02g000475	18	25	12	57	60	88	0.387447	0.54308	0.281566	1.18964	1.24847	1.98402	0.0125439	1.87965	up	PREDICTED: protein HYPER-SENSITIVITY-RELATED 4-like [Capsicum annuum]
Chilli_newGene_13233	13	6	16	55	49	31	2.00762	0.82126	2.74935	7.84336	7.1056	4.60658	0.0438765	1.87958	up	PREDICTED: uncharacterized protein LOC107847078 isoform X1 [Capsicum annuum]
Capana00g000741	51	61	33	162	171	205	5.56635	6.72016	3.97546	16.6901	18.0011	22.5857	1.71357e-05	1.86719	up	PREDICTED: protein SRC2 homolog [Capsicum annuum]
Capana02g002450	45	28	16	100	126	100	5.70655	3.69578	2.31599	11.8929	15.35	12.5533	0.00142852	1.84924	up	PREDICTED: dirigent protein 19-like [Prunus mume]
Capana02g001021	46	19	16	80	129	87	1.6955	1.56436	0.476084	3.77502	6.48101	2.65547	0.00257812	1.84447	up	PREDICTED: uncharacterized protein LOC107858832 [Capsicum annuum]
Capana08g002054	376	214	444	1322	1442	1074	5.33778	3.06183	6.92864	18.0887	20.0407	15.7952	6.94789e-15	1.83382	up	PREDICTED: ABC transporter G family member 11-like [Capsicum annuum]
Capana08g000429	34	69	12	102	175	136	4.80104	10.0146	1.87954	13.4277	23.1724	18.8367	0.00993198	1.83085	up	PREDICTED: probable WRKY transcription factor 50 [Capsicum annuum]
Capana02g001365	191	91	153	634	540	417	7.50332	3.50709	6.90385	23.5063	21.6964	16.2573	1.43992e-09	1.81922	up	PREDICTED: probable carboxylesterase 6 [Capsicum annuum]
Capana08g001370	24	17	11	55	61	70	0.652635	0.461307	0.322676	1.43081	1.60523	1.97898	0.0241923	1.81738	up	PREDICTED: LRR receptor-like serine/threonine-protein kinase GSO1 [Capsicum annuum]
Capana06g001952	20	19	7	58	51	55	0.789615	0.747502	0.30416	2.21204	2.01391	2.22141	0.0378242	1.8138	up	PREDICTED: metacaspase-1-like [Capsicum annuum]
Capana11g000058	314	110	208	921	853	525	32.0371	11.4881	23.9818	91.2379	86.5009	54.3901	0.000201715	1.81155	up	PREDICTED: kiwellin-like [Capsicum annuum]
Capana04g000658	127	110	202	808	409	400	8.54641	7.33835	15.1827	50.8406	27.467	26.582	0.0472011	1.81054	up	zinc finger protein ZAT10-like [Capsicum annuum]
Capana09g001251	45	203	81	345	343	486	0.82965	4.34329	1.84365	6.62896	6.59471	10.8094	0.00622471	1.80923	up	probable WRKY transcription factor 26 [Capsicum annuum]
Capana05g000255	38	18	12	102	72	69	0.430745	0.204136	0.146822	1.11268	0.788308	0.824295	0.00927094	1.80914	up	PREDICTED: putative leucine-rich repeat receptor-like serine/threonine-protein kinase At2g24130 [Capsicum annuum]
Capana04g002775	16	5	20	45	49	55	0.283309	0.0864809	0.64463	0.881196	1.13071	1.00279	0.0438765	1.80641	up	PREDICTED: probable LRR receptor-like serine/threonine-protein kinase At3g47570 [Capsicum annuum]
Capana12g002404	25	58	26	98	128	159	0.97535	2.30882	1.09437	3.70348	4.72996	6.61716	0.00383392	1.79765	up	PREDICTED: protein DMR6-LIKE OXYGENASE 2-like [Capsicum annuum]
Capana04g001453	30	25	33	100	128	87	1.64648	1.38936	2.05336	5.39223	6.89658	4.87781	0.00227553	1.78796	up	PREDICTED: pathogen-related protein-like [Capsicum annuum]
Capana10g001341	195	127	142	506	555	577	4.06838	2.76372	3.07126	10.1039	11.7483	12.6095	1.20454e-12	1.7842	up	PREDICTED: ammonium transporter 2 [Capsicum annuum]
Capana07g002106	85	77	46	178	226	314	1.67118	1.5088	0.952393	3.38832	4.31281	6.44208	0.0122751	1.77126	up	PREDICTED: cytochrome P450 CYP72A219-like [Capsicum annuum]
Capana06g001013	250	89	166	673	701	397	3.09912	1.09543	2.27726	8.05256	8.69735	5.08399	0.000670894	1.75902	up	PREDICTED: ABC transporter A family member 12-like [Capsicum annuum]
Capana06g000346	1	46	17	73	68	80	3.14134e-07	2.9691	1.1798	4.43542	4.21081	5.1702	0.0162111	1.7522	up	PREDICTED: zinc finger CCCH domain-containing protein 66-like [Capsicum annuum]
Capana00g002008	138	17	35	242	251	154	5.10061	0.627557	1.39719	8.6014	8.96546	5.93158	0.028083	1.73793	up	PREDICTED: 1-aminocyclopropane-1-carboxylate oxidase homolog [Capsicum annuum]
Capana02g002814	26	22	25	76	63	107	0.801832	0.683841	0.83485	2.27598	1.8957	3.45396	0.0125439	1.71966	up	unknown
Capana03g004132	8264	1153	9607	21966	19089	23780	362.542	51.2316	459.883	910.916	802.01	1064.79	0.00018884	1.711	up	PREDICTED: uncharacterized protein LOC107864365 isoform X1 [Capsicum annuum]
Capana12g002043	74	143	44	301	256	310	1.29511	2.48848	0.825276	5.02849	4.34254	5.53827	1.20641e-06	1.71015	up	PREDICTED: uncharacterized protein LOC107851211 [Capsicum annuum]
Capana07g000089	201	50	101	429	395	316	4.01321	1.0527	2.24166	8.45192	8.02508	6.79783	1.23745e-05	1.65505	up	PREDICTED: probably inactive leucine-rich repeat receptor-like protein kinase At5g48380 isoform X1 [Capsicum annuum]
Capana01g003920	78	27	33	196	158	91	2.65933	0.891064	1.00831	6.09905	5.12702	3.07136	0.0393666	1.64565	up	PREDICTED: patatin-07-like [Capsicum annuum]
Capana10g001451	363	597	468	1735	1381	1486	6.32452	10.5649	8.98966	29.3669	23.9943	26.8596	1.42588e-18	1.64335	up	PREDICTED: heavy metal-associated isoprenylated plant protein 3-like [Capsicum annuum]
Capana03g001013	312	343	255	887	970	1048	6.18394	6.88311	5.37719	16.7834	18.4333	21.1679	1.12196e-15	1.64198	up	PREDICTED: calmodulin-binding protein 60 A-like isoform X1 [Capsicum annuum]
Capana10g000345	17	61	14	79	97	114	0.760123	2.7929	0.670551	3.50477	5.5615	6.73544	0.0281069	1.64069	up	PREDICTED: uncharacterized protein LOC107845886 [Capsicum annuum]
Capana05g002045	16	61	25	103	96	125	0.457388	1.75482	0.778483	2.84347	2.70222	3.64873	0.00625072	1.63847	up	PREDICTED: probable protein phosphatase 2C 2 [Capsicum annuum]
Chilli_newGene_11450	332	377	165	753	1046	961	8.18582	9.22911	4.38269	17.8706	25.3712	24.6489	3.70826e-06	1.63736	up	PREDICTED: delta(12)-fatty-acid desaturase FAD2-like [Capsicum annuum]
Capana03g000815	33	7	50	120	97	77	0.809655	0.163941	1.38637	2.91711	2.44183	1.9598	0.00796291	1.63148	up	PREDICTED: probable xyloglucan 6-xylosyltransferase 5 [Capsicum annuum]
Capana01g001931	571	304	510	1414	1634	1376	39.2214	19.5303	35.7456	89.0476	105.597	93.1473	7.82662e-18	1.62848	up	PREDICTED: somatic embryogenesis receptor kinase 2-like [Capsicum annuum]
Capana00g002623	85	251	128	435	466	565	2.08697	5.85113	3.5786	9.6475	10.271	14.2554	0.000220294	1.62807	up	unknown
Capana05g000777	30	34	23	105	80	87	1.25399	4.08976	3.40914	5.98727	3.20714	8.68071	0.0155631	1.60759	up	PREDICTED: E3 ubiquitin-protein ligase ATL59 [Capsicum annuum]
Capana11g000601	23	32	26	94	73	81	0.630233	0.824633	0.605451	1.96767	1.61859	2.01671	0.0254487	1.57087	up	PREDICTED: pyruvate dehydrogenase E1 component subunit beta-1, mitochondrial-like isoform X1 [Capsicum annuum]
Capana03g003392	282	105	300	806	738	568	6.68628	2.58334	8.24494	19.0294	18.7833	14.8009	3.70826e-06	1.55954	up	PREDICTED: cytochrome P450 82C4-like [Capsicum annuum]
Capana03g000983	188	263	164	774	399	683	4.80987	6.90743	4.6944	22.7513	9.88135	19.451	0.0154933	1.55933	up	PREDICTED: UDP-glycosyltransferase 90A1-like isoform X2 [Capsicum annuum]
Capana07g002260	181	129	130	408	513	410	1.5368	0.998764	1.0972	3.46534	4.74047	3.62583	1.6083e-08	1.55853	up	PREDICTED: G-type lectin S-receptor-like serine/threonine-protein kinase At4g27290 [Capsicum annuum]
Capana11g002131	47	18	34	124	105	73	1.18453	0.456742	0.941553	3.03764	2.60236	1.9193	0.0125439	1.55658	up	PREDICTED: UDP-glycosyltransferase 89A2-like [Capsicum annuum]
Capana12g000026	576	726	382	1248	1923	1839	9.4999	11.6014	6.6437	19.403	31.0882	30.6133	0.000739445	1.54881	up	PREDICTED: protein ECERIFERUM 1-like [Capsicum annuum]
Capana03g003830	46	50	44	163	148	112	2.18762	2.38367	2.28081	7.41354	6.78366	5.47965	0.00246362	1.54721	up	myb-related protein Myb4-like [Capsicum annuum]
Capana02g002479	4021	1401	3264	9099	10240	6332	221.693	79.6073	198.827	478.978	555.892	356.368	0.000724229	1.50916	up	PREDICTED: acidic 27 kDa endochitinase [Capsicum annuum]
Capana12g002736	36	25	19	97	91	45	0.924905	0.638201	0.527539	2.38394	2.2795	1.18968	0.0449213	1.49717	up	PREDICTED: cytochrome P450 CYP736A12-like [Capsicum annuum]
Capana00g003663	142	79	109	316	357	285	2.37719	1.34677	1.94568	5.58535	5.98348	5.33826	4.6035e-06	1.49365	up	PREDICTED: cytochrome P450 CYP72A219-like [Capsicum annuum]
Capana02g001798	413	323	243	914	926	942	17.251	13.4851	11.0209	36.3355	37.2508	40.05	1.20454e-12	1.47614	up	PREDICTED: zingipain-2-like [Capsicum annuum]
Capana02g003002	103	131	96	272	280	382	3.13625	3.68343	2.99065	7.42575	6.62111	9.33598	0.000611577	1.47154	up	PREDICTED: probable protein phosphatase 2C 78 [Capsicum annuum]
Capana03g002635	318	538	268	1141	951	1075	11.8857	20.1058	10.6971	40.2462	34.1874	41.4997	8.25145e-10	1.46237	up	probable WRKY transcription factor 70 [Capsicum annuum]
Capana11g002083	54	39	68	218	118	127	0.826639	0.606816	1.13814	3.25255	1.75701	2.0614	0.0381145	1.46177	up	PREDICTED: U-box domain-containing protein 18-like [Capsicum annuum]
Capana09g001623	86	73	62	180	241	200	1.55248	1.32025	1.21944	3.14269	4.2838	3.78657	0.000479058	1.45539	up	PREDICTED: L-type lectin-domain containing receptor kinase IV.1-like [Capsicum annuum]
Capana05g000605	118	77	47	285	248	143	3.15978	2.07649	1.34257	7.45905	6.45989	4.04427	0.0282077	1.44405	up	PREDICTED: putative UPF0481 protein At3g02645 isoform X1 [Capsicum annuum]
Capana00g002676	87	27	49	154	147	151	1.64655	0.574581	0.991014	2.91611	3.00675	3.13865	0.00461923	1.43535	up	PREDICTED: putative leucine-rich repeat receptor-like serine/threonine-protein kinase At2g24130 [Capsicum annuum]
Capana09g001606	32	57	37	117	89	142	1.44023	2.57386	1.79128	5.05751	3.83126	6.69206	0.0162111	1.43375	up	PREDICTED: arogenate dehydrogenase 2, chloroplastic-like [Capsicum annuum]
Capana08g001466	350	230	237	777	808	666	7.18054	4.7376	5.32872	15.5514	16.2256	14.4211	1.76058e-10	1.42231	up	PREDICTED: protein HYPER-SENSITIVITY-RELATED 4-like [Capsicum annuum]
Capana03g004524	100	32	83	238	213	143	5.55729	1.79037	5.19983	12.5903	11.7989	8.00949	0.0055433	1.4088	up	PREDICTED: ethylene-responsive transcription factor 1B-like [Capsicum annuum]
Capana10g000707	919	816	1090	2317	2741	2620	23.6003	20.8681	31.5571	55.8527	72.3352	69.5656	4.40087e-14	1.39567	up	PREDICTED: COBRA-like protein 4 isoform X2 [Capsicum annuum]
Chilli_newGene_14179	122	188	165	505	434	341	1.47591	2.32416	2.202	5.96139	5.1247	4.43163	1.21299e-06	1.37724	up	PREDICTED: LOW QUALITY PROTEIN: receptor-like protein 12 [Capsicum annuum]
Capana10g000043	381	624	323	1245	994	1267	6.99232	28.9525	16.6786	36.0302	27.5239	31.7552	1.03616e-05	1.37013	up	PREDICTED: calcium-binding protein PBP1-like [Capsicum annuum]
Capana02g001278	45	51	36	136	124	91	0.53614	0.620221	0.466261	1.56882	1.40704	1.14841	0.0225182	1.36734	up	PREDICTED: probable LRR receptor-like serine/threonine-protein kinase At3g47570 isoform X1 [Capsicum annuum]
Capana12g000371	52	25	67	150	131	106	0.413792	0.169966	0.361551	0.736461	0.528956	0.467882	0.0135813	1.36194	up	PREDICTED: vinorine synthase-like [Capsicum annuum]
Capana08g001589	106	187	49	297	264	320	1.55216	2.43141	0.773055	4.09879	4.20789	4.52707	0.00534835	1.34746	up	PREDICTED: calmodulin-binding protein 60 D [Capsicum annuum]
Capana00g001942	431	342	466	1103	1366	777	17.1573	13.4938	20.1853	41.715	52.869	31.4238	0.00252252	1.33356	up	PREDICTED: 1-aminocyclopropane-1-carboxylate oxidase 3-like [Capsicum annuum]
Capana02g003557	108	70	98	270	235	214	2.50878	1.51638	2.47729	5.73267	4.90827	5.26416	0.000559723	1.33268	up	PREDICTED: NAC domain-containing protein 8 isoform X2 [Capsicum annuum]
Capana11g001868	62	46	39	98	154	124	2.32416	1.68624	0.73673	2.76507	5.09321	3.1037	0.0241923	1.32355	up	PREDICTED: uncharacterized protein LOC107848630 [Capsicum annuum]
Capana01g003532	65	42	30	137	121	84	3.94076	2.94142	1.96738	7.97819	8.19161	5.18948	0.0421697	1.28257	up	PREDICTED: uncharacterized protein LOC107857218 [Capsicum annuum]
Capana08g001495	294	670	350	1127	859	1151	13.9697	31.6995	18.2552	51.1044	39.7986	55.6053	0.00805935	1.22185	up	protein SRC2-like [Capsicum annuum]
Capana04g001037	49	54	59	143	118	127	1.46138	1.63388	1.93245	4.15252	3.43156	3.96758	0.0386438	1.21218	up	PREDICTED: 7-deoxyloganetin glucosyltransferase-like [Capsicum annuum]
Capana02g002230	178	283	204	589	458	534	3.2031	5.07567	4.0116	10.3101	8.04356	9.97814	4.69116e-06	1.20861	up	PREDICTED: probable WRKY transcription factor 31 isoform X1 [Capsicum annuum]
Capana07g001600	76	78	78	175	202	174	2.95095	3.77484	4.80069	6.58509	9.08039	6.87373	0.0108795	1.20409	up	PREDICTED: universal stress protein A-like protein [Capsicum annuum]
Chilli_newGene_769	3671	2260	3583	7764	7365	7441	37.953	23.6055	39.5283	77.9852	73.8419	82.5141	1.41831e-13	1.19897	up	PREDICTED: flower-specific defensin-like [Capsicum annuum]
Capana01g000575	94	53	92	187	232	147	7.50384	4.31313	8.46221	14.027	18.5689	11.4612	0.01001	1.18958	up	PREDICTED: small heat shock protein, chloroplastic-like [Capsicum annuum]
Capana02g002865	605	1034	632	1964	1441	1900	22.7121	38.8493	24.0068	65.449	43.5266	77.1257	0.000641646	1.18847	up	hypothetical protein A4A49_05082 [Nicotiana attenuata]
Capana02g002990	625	554	756	1832	1589	1146	22.9235	18.5113	28.5952	60.1925	54.5246	38.9832	0.000280404	1.18019	up	PREDICTED: peroxidase 51 [Capsicum annuum]
Capana04g002255	69	51	93	157	154	184	9.58503	7.39308	14.5964	20.6174	20.2257	25.4557	0.020958	1.16621	up	PREDICTED: protein HYPER-SENSITIVITY-RELATED 4-like [Capsicum annuum]
Capana10g000100	274	479	206	681	708	789	18.4005	32.4241	15.2317	43.7008	46.6874	54.186	0.00197958	1.15763	up	PREDICTED: protein HYPER-SENSITIVITY-RELATED 4-like [Capsicum annuum]
Capana12g002664	224	301	164	598	561	418	1.95413	2.60715	1.55921	5.03453	4.81308	3.76551	3.46216e-05	1.15566	up	PREDICTED: receptor-like protein kinase FERONIA [Capsicum annuum]
Capana09g000144	427	544	384	921	886	1264	9.86534	12.3797	9.63791	22.4325	19.8933	33.1325	0.0137467	1.15189	up	PREDICTED: protein TIFY 10A [Capsicum annuum]
Capana00g003966	81	50	75	166	129	176	2.83685	1.90431	2.57818	4.44775	3.70147	5.82434	0.0298089	1.1511	up	PREDICTED: uncharacterized isomerase BH0283-like [Capsicum annuum]
Capana03g000474	307	203	226	578	590	487	5.33188	3.78972	4.31179	10.5767	10.9381	9.61133	1.67028e-05	1.12681	up	PREDICTED: metal transporter Nramp6 [Capsicum annuum]
Capana04g002484	89	109	61	217	185	174	2.10621	1.36492	0.870255	2.91576	2.5988	2.36964	0.0190595	1.11819	up	PREDICTED: probable LRR receptor-like serine/threonine-protein kinase At3g47570 [Capsicum annuum]
Capana12g002510	1387	950	1041	2727	2479	2339	9.53741	6.66264	7.88446	17.8857	16.555	16.7022	7.74335e-11	1.11797	up	PREDICTED: LOW QUALITY PROTEIN: endoribonuclease Dicer homolog 2-like [Capsicum annuum]
Capana10g000101	304	433	256	669	772	732	17.6798	25.8636	16.753	36.0948	42.6176	42.3412	3.70826e-06	1.09709	up	PREDICTED: AAA-ATPase At3g50940-like [Solanum pennellii]
Capana09g002310	143	83	122	284	259	225	22.4791	13.3643	21.3616	42.8299	39.4794	36.1275	0.00593818	1.09389	up	PREDICTED: rho GTPase-activating protein gacO-like [Capsicum annuum]
Chilli_newGene_13232	452	342	310	876	780	744	617.325	479.859	464.776	1044.92	931.485	864.232	2.07787e-06	1.08199	up	unknown
Capana12g002356	187	224	122	357	346	424	1.5546	1.86932	1.09282	2.90371	2.82472	3.7283	0.00143421	1.05484	up	PREDICTED: TMV resistance protein N-like isoform X1 [Capsicum annuum]
Capana02g001940	480	628	465	975	1091	1239	42.5518	55.83	45.1482	81.1846	92.6785	108.636	0.000120058	1.03784	up	pistil-specific extensin-like protein precursor [Capsicum annuum]
Capana03g000448	119	162	91	266	217	295	10.4488	14.3018	8.81899	22.1697	18.5037	26.1393	0.0122751	1.03631	up	PREDICTED: cucumber peeling cupredoxin-like [Capsicum annuum]
Capana01g001372	172	239	160	356	355	483	2.87648	4.03748	3.07436	6.38799	5.99958	8.53801	0.0225182	1.03532	up	PREDICTED: eukaryotic translation initiation factor 2 subunit gamma-like [Capsicum annuum]
Capana09g000318	207	206	219	455	431	445	3.65207	3.64697	4.24896	7.89597	7.52579	8.25483	0.000532269	1.03045	up	aldehyde dehydrogenase family 2 member C4-like [Capsicum annuum]
Capana06g001082	127	116	103	224	237	262	6.28921	5.7193	5.58006	10.5337	11.4646	13.2867	0.0162111	1.02889	up	PREDICTED: E3 ubiquitin-protein ligase RNF144B-like [Capsicum annuum]
Capana05g000983	111	112	102	227	254	198	0.773689	0.815846	0.791887	1.54165	1.7537	1.47156	0.0210962	1.01918	up	PREDICTED: putative phospholipid-transporting ATPase 9 isoform X1 [Capsicum annuum]
Capana02g001101	181	128	131	283	313	315	8.73367	6.23129	6.89861	12.9037	14.5655	15.5274	0.0068844	1.01462	up	PREDICTED: 2-oxoglutarate-dependent dioxygenase DAO-like [Capsicum annuum]
Capana08g000146	107	122	121	235	211	279	10.608	12.3646	13.3304	22.0913	20.0027	28.2001	0.0177735	1.01155	up	PREDICTED: uncharacterized protein LOC107878998 [Capsicum annuum]
Capana09g001539	129	131	134	253	275	288	5.02045	5.05262	5.1061	9.2157	9.93654	11.0357	0.0114388	1.00972	up	PREDICTED: clathrin light chain 1-like isoform X2 [Capsicum annuum]
Capana08g001915	459	321	447	891	1024	641	16.0538	11.3018	16.7671	29.8943	34.5334	23.4465	0.00622471	1.00531	up	PREDICTED: glutelin type-B 2-like [Capsicum annuum]
Chilli_newGene_14015	173	243	179	84	119	102	2.16803	3.11453	2.99	1.21426	1.85022	1.62847	0.0342119	-1.00128	down	PREDICTED: E3 ubiquitin-protein ligase HOS1 [Nicotiana sylvestris]
Capana01g004216	345	400	362	264	176	121	4.09775	4.90341	4.5753	3.11952	2.10007	1.58186	0.00168337	-1.03744	down	PREDICTED: NAP1-related protein 2 [Capsicum annuum]
Chilli_newGene_11312	255	247	200	109	151	80	3.70901	3.65584	3.1559	1.55121	2.13165	1.25799	0.00927094	-1.09085	down	PREDICTED: uncharacterized protein LOC107852215 isoform X1 [Capsicum annuum]
Capana06g001020	137	172	144	86	85	41	3.38905	4.29707	3.9342	2.03819	2.04877	1.04188	0.0344146	-1.15145	down	PREDICTED: protein PHYTOCHROME KINASE SUBSTRATE 3-like [Capsicum annuum]
Capana06g001525	624	866	496	339	323	256	12.9022	17.4585	12.2024	6.87998	7.01375	5.91477	0.0116883	-1.15218	down	PREDICTED: flavin-containing monooxygenase FMO GS-OX-like 3 isoform X2 [Capsicum annuum]
Capana09g001984	505	633	571	337	111	335	3.82371	4.75299	4.67721	2.45588	0.829537	2.61512	0.0105246	-1.16318	down	PREDICTED: 5-oxoprolinase [Capsicum annuum]
Capana01g003585	195	174	128	124	69	33	1.17902	0.965288	0.898761	0.680219	0.488032	0.19639	0.0468776	-1.19352	down	PREDICTED: probable LRR receptor-like serine/threonine-protein kinase At1g74360 [Capsicum annuum]
Capana08g001555	148	181	149	73	67	74	3.50342	4.07557	3.991	1.58151	1.51707	1.75864	0.0177735	-1.19856	down	PREDICTED: probable pectinesterase/pectinesterase inhibitor 20 [Capsicum annuum]
Chilli_newGene_9103	122	131	155	70	77	36	15.2886	16.6647	21.1537	8.33568	9.00067	4.57286	0.0330477	-1.21896	down	PREDICTED: uncharacterized protein LOC107874561 [Capsicum annuum]
Capana05g001817	309	390	344	176	138	130	6.46278	7.76474	6.4937	2.83162	2.89227	2.65736	5.20925e-05	-1.2801	down	PREDICTED: probable leucine-rich repeat receptor-like protein kinase At1g68400 [Capsicum annuum]
Chilli_newGene_9828	2640	2739	3329	1064	1524	996	428.503	460.327	602.37	162.278	236.299	162.487	2.13278e-05	-1.33312	down	PREDICTED: flower-specific defensin-like [Capsicum annuum]
Chilli_newGene_7410	110	130	92	41	42	51	1.57025	2.13186	1.34007	0.58408	0.584791	0.725258	0.0273106	-1.33955	down	Polyprotein, putative [Solanum demissum]
Capana03g001611	5947	7796	5947	2609	2339	2792	270.537	355.732	295.656	113.82	101.597	133.181	1.78328e-10	-1.3837	down	unknown
Chilli_newGene_9881	134	85	78	31	46	38	1.93623	1.16391	1.2092	0.422048	0.616127	0.562698	0.0287026	-1.39972	down	PREDICTED: E3 ubiquitin-protein ligase mib1-like [Capsicum annuum]
Capana08g002410	859	1343	973	503	341	373	18.4292	29.0173	22.8288	10.4078	7.11696	8.34023	0.000327636	-1.42827	down	PREDICTED: serine carboxypeptidase II-3-like [Capsicum annuum]
Capana07g000201	83	89	101	34	35	34	7.79209	8.46192	10.3397	2.99487	3.1263	3.17711	0.0309678	-1.45337	down	PREDICTED: probable plastid-lipid-associated protein 11 [Capsicum annuum]
Chilli_newGene_7357	107	135	100	69	52	0	0.826686	1.20466	0.834354	0.865986	0.395373	0	0.0201532	-1.57505	down	PREDICTED: uncharacterized protein LOC101247967 [Solanum lycopersicum]
Chilli_newGene_13986	107	142	82	48	27	32	3.97728	5.40084	3.31415	1.73315	0.959753	1.2684	0.00352931	-1.66829	down	PREDICTED: protein RADIALIS-like 3 [Capsicum annuum]
Chilli_newGene_12247	219	154	95	39	47	50	8.19151	5.36084	3.37436	1.44521	1.54261	1.71086	0.0168353	-1.80368	down	PREDICTED: uncharacterized protein LOC107845841 isoform X2 [Capsicum annuum]
Chilli_newGene_6447	62	122	85	41	14	19	0.457433	0.906975	0.678153	0.289996	0.0984303	0.141271	0.0125439	-1.91734	down	PREDICTED: uncharacterized protein LOC107842492 isoform X1 [Capsicum annuum]
Capana11g002077	113	193	148	28	62	26	6.69265	9.66279	5.90622	7.14596	9.18293	2.4643	0.000233618	-2.01835	down	unknown
Capana12g001026	60	77	60	15	34	1	1.29381	1.68395	1.43549	0.307526	0.736703	6.89863e-05	0.00601394	-2.04556	down	PREDICTED: AAA-ATPase At5g57480 [Capsicum annuum]
Capana07g001271	58	67	37	1	23	6	2.30654	2.70131	1.59571	0.000909211	0.900742	0.236137	0.00163733	-2.46588	down	PREDICTED: UDP-glucose 6-dehydrogenase 3 [Nicotiana attenuata]
Capana04g000351	35	58	78	9	15	7	0.74079	1.24891	1.83382	0.186645	0.302795	0.153042	0.0137308	-2.53037	down	PREDICTED: putative pentatricopeptide repeat-containing protein At3g15200 [Capsicum annuum]
Chilli_newGene_9984	59	88	59	1	1	24	0.418486	0.62546	0.44245	1.41515e-05	4.63803e-05	0.172035	1.02246e-05	-2.96174	down	PREDICTED: uncharacterized protein LOC109209643 [Nicotiana attenuata]
