# Supplementary material for: Transcriptomic and functional analyses reveal an antiviral role of autophagy during pepper mild mottle virus infection
Source: BMC Plant Biol. 2020 Oct 29;20:495. doi: 10.1186/s12870-020-02711-x (PMC7596970; doi:10.1186/s12870-020-02711-x)
Supplement: Supplementary file 2 — Additional file 2: Table S2. Gene ontology (GO) annotation of DEGs. [file 12870_2020_2711_MOESM2_ESM.xlsx]

## Sheet: Sheet1
Table S2: Gene ontology (GO) annotation of DEGs.
Gene list	GO ID	GO term	GO domain	Target gene in this GO	All gene in this GO	All target gene in all GO	All gene in all GO	P value	FDR
Capana00g003083;Capana08g000429;Capana11g002027;Capana02g002775;Capana08g002496;Capana10g000741;Capana09g001623;Capana01g001449;Capana01g003585;Capana03g002635;Capana03g000473;Capana03g001262;Capana00g002623;Capana05g002045;Capana09g002162;Capana08g002748;Capana06g000557;Capana02g003486;Capana09g001643;Capana03g001611;Capana02g002230;Capana07g001710;Capana03g002267;Capana06g001415;Capana04g002484…	GO:0042742	defense response to bacterium	Biological Process	54	1390	352	22035	1.18331e-09	1.13716e-06
Capana02g001322;Capana06g000155;Capana06g001274;Capana06g000232;Capana06g000231;Capana04g000192	GO:0009538	photosystem I reaction center	Cellular Component	6	15	328	20721	6.67034e-08	8.27122e-06
Capana04g000192;Capana08g002312;Capana09g000061;Capana03g000806;Capana01g001648;Capana04g000353;Capana03g000746;Capana02g003507;Capana06g000155;Capana03g003115;Capana04g000197;Capana03g001262;Capana08g001374;Capana09g000473;Capana06g000232;Capana10g000141;Capana03g002267;Capana02g003486;Capana12g001382;Capana01g000104;Capana06g000231;Capana01g000647;Capana00g002794;Capana08g001252;Capana09g002303…	GO:0009535	chloroplast thylakoid membrane	Cellular Component	30	677	328	20721	4.25752e-07	5.27932e-05
Capana02g002478;Capana07g000961;Capana01g001449;Capana09g001623;Capana08g000429;Chilli_newGene_148;Capana08g002496;Capana03g001262;Capana03g000473;Capana00g002623;Capana05g002045;Capana01g003585;Capana08g002306;Capana02g003486;Capana02g002230;Capana03g002267;Capana06g001182;Capana10g001268;Capana10g001341;Capana04g000148;Capana02g003359;Capana01g003568;Capana10g000707;Capana11g001709;Capana06g001…	GO:0050832	defense response to fungus	Biological Process	48	1351	352	22035	1.69976e-07	0.000163347
Capana05g000006;Capana07g000351;Capana03g000806;Capana02g003507;Capana09g001881;Capana03g003115;Capana12g002641;Capana03g002400;Capana09g000473;Capana05g001734;Capana06g000728;Capana02g002513;Capana11g000601;Capana05g000983;Capana11g000465;Capana02g001322;Capana00g001880;Capana09g000061;Capana04g000192;Capana00g002182;Capana03g001308;Capana01g001648;Capana08g002496;Capana02g002219;Capana09g001251…	GO:0009941	chloroplast envelope	Cellular Component	38	1086	328	20721	4.04284e-06	0.000501313
Capana08g001370;Capana05g000255;Capana08g002192;Capana04g002718;Capana03g002267;Capana10g001548;Capana02g003486;Capana04g002427;Capana06g000728;Capana02g001278;Capana03g003830;Capana08g002496;Capana04g002663;Capana00g002623;Capana00g002622;Capana10g001341;Capana03g000473;Capana02g003359;Capana04g002782;Capana07g000169;Capana01g003585	GO:0009595	detection of biotic stimulus	Biological Process	21	367	352	22035	5.40666e-07	0.00051958
Capana02g002219;Capana10g002214;Capana02g002775;Capana03g001308;Capana02g003486;Capana09g001643;Capana00g001880;Capana11g002179;Capana06g000728;Capana09g000061;Capana01g002668;Capana06g001415;Capana03g004124;Capana02g000554;Capana08g001374;Capana03g001262;Capana10g001912	GO:0016117	carotenoid biosynthetic process	Biological Process	17	261	352	22035	1.14536e-06	0.00110069
Capana12g001826;Capana09g001251;Capana00g004112;Capana10g001548;Capana08g000429;Capana02g002230	GO:0032107	regulation of response to nutrient levels	Biological Process	6	23	352	22035	1.27789e-06	0.00122805
Capana08g002132;Capana10g000030;Capana00g004571;Capana10g002492	GO:0030095	chloroplast photosystem II	Cellular Component	4	10	328	20721	1.20076e-05	0.00148895
Capana02g002478;Capana08g002192;Capana06g001609;Capana01g004264;Capana03g004441;Capana00g002760;Capana00g000196;Capana02g002479;Capana08g002306;Capana10g001225	GO:0009607	response to biotic stimulus	Biological Process	10	90	352	22035	1.7552e-06	0.00168675
Capana01g003585;Capana02g001278;Capana04g002718;Capana10g001341;Capana00g002622;Capana05g000255;Capana08g001370;Capana04g002663;Capana00g002623;Capana04g002427;Capana07g000169;Capana04g002782;Capana02g003359	GO:0009581	detection of external stimulus	Biological Process	13	161	352	22035	2.01566e-06	0.00193705
Capana02g002230;Capana10g001548;Capana08g000429;Capana12g001826;Capana00g004112;Capana09g001251	GO:0043620	regulation of DNA-templated transcription in response to stress	Biological Process	6	26	352	22035	2.79886e-06	0.00268971
Capana06g001415;Capana03g004113;Capana01g003568;Capana02g003489;Capana02g003359;Capana04g000148;Capana10g002263;Capana10g001341;Capana03g000656;Capana03g002267;Capana04g001246;Capana02g003486;Capana09g001643;Capana06g000557;Capana01g002710;Capana08g002748;Capana09g002162;Capana04g000658;Capana03g004524;Capana05g002045;Capana02g002775;Capana09g001251;Capana08g000429;Capana07g000961;Capana10g000741…	GO:0009409	response to cold	Biological Process	42	1237	352	22035	3.4312e-06	0.00329739
Capana12g000599;Capana12g000026;Capana12g002736;Capana01g000500;Capana02g000554;Capana04g000195;Capana09g000038;Capana06g000728;Capana07g002106;Capana12g001028;Capana11g000953;Capana09g000252;Capana06g001013;Capana02g001101;Capana03g003724;Capana02g002219;Capana12g001026;Capana02g002775;Capana04g000802;Capana04g002257;Capana02g003358;Capana01g000694;Capana00g004962;Capana11g001875;Capana01g003585…	GO:0016020	membrane	Cellular Component	67	2582	328	20721	2.72641e-05	0.00338075
Capana12g000538;Capana02g001278;Capana04g002426;Capana04g002427;Capana12g001382;Capana00g002676;Capana04g002718;Capana03g001183;Capana08g001370;Capana05g000255;Capana10g000030;Capana12g002157;Capana04g002707;Capana04g002484;Capana00g004962;Capana00g004542;Capana12g000027;Capana11g001388;Capana00g001443;Capana11g001697;Capana00g000721;Capana07g000169	GO:0044723	single-organism carbohydrate metabolic process	Biological Process	22	451	352	22035	4.04878e-06	0.00389087
Capana08g001374;Capana09g002303;Capana08g002132;Capana02g001322;Capana02g003486;Capana10g000030;Capana00g004571;Capana01g001179	GO:0009543	chloroplast thylakoid lumen	Cellular Component	8	81	328	20721	4.26735e-05	0.00529152
Capana08g001370;Capana05g001817;Capana02g002479;Capana02g002478;Capana07g000169;Capana08g001236;Capana04g002427;Capana00g000721;Capana08g002306;Capana10g000707;Capana04g002484;Capana04g002707;Capana04g000195	GO:0000272	polysaccharide catabolic process	Biological Process	13	182	352	22035	7.794e-06	0.00749004
Capana04g002427;Capana00g002676;Capana04g002718;Capana10g000055;Capana08g001370;Capana05g000255;Capana02g001278;Capana00g003083;Capana01g004370;Capana04g002426;Capana00g001443;Capana00g000721;Capana04g002782;Capana07g000169;Capana04g002707;Capana04g002484;Capana11g002083;Capana08g002306	GO:0009626	plant-type hypersensitive response	Biological Process	18	334	352	22035	8.05778e-06	0.00774352
Capana10g000030;Capana09g002162;Capana03g001308;Capana01g000500;Capana03g000094;Capana03g001262;Capana08g002748;Capana06g001460;Capana12g001382;Capana03g003115;Capana07g000961;Capana01g003568;Capana06g000155;Capana02g002356;Capana04g002257	GO:0019684	photosynthesis, light reaction	Biological Process	15	244	352	22035	9.82354e-06	0.00944042
Capana04g000192;Capana04g002257;Capana07g000319;Capana03g002267;Capana08g002312;Capana04g000197;Capana00g004571;Capana12g000191;Capana12g000538;Capana08g001374;Capana06g001274;Capana03g003222;Capana03g000656;Capana10g002492	GO:0009657	plastid organization	Biological Process	14	215	352	22035	1.01473e-05	0.00975158
Capana04g002427;Capana00g002676;Capana04g002718;Capana00g004127;Capana08g001370;Capana04g002426;Capana00g000721;Capana00g001443;Capana07g000169;Capana04g002782;Capana03g001258;Capana04g002707;Capana01g001931;Capana12g002157;Capana00g004962;Capana04g002484;Capana01g003585;Capana12g000068;Capana00g004542	GO:0009886	post-embryonic morphogenesis	Biological Process	19	384	352	22035	1.51512e-05	0.0145603
Capana01g004370;Capana04g002426;Capana02g001278;Capana03g001183;Capana12g002157;Capana03g002400;Capana03g002635;Capana12g000068;Capana00g004962;Capana07g001787;Capana03g000474;Capana00g002676;Capana04g002427;Capana08g001370;Capana05g000255;Capana04g000658;Capana04g002718;Capana04g002707;Capana00g004542;Capana04g002484;Capana07g000089;Capana00g000721;Capana04g002663;Capana03g001258	GO:0009755	hormone-mediated signaling pathway	Biological Process	24	569	352	22035	1.70607e-05	0.0163953
Capana03g000473;Capana05g000896;Capana05g002045;Capana10g000141;Capana01g003585;Capana12g002157;Capana03g001183;Capana08g000589;Capana04g002426;Capana02g001278;Capana11g002032;Capana03g001258;Capana00g000721;Capana05g000777;Capana04g002707;Capana06g001690;Capana09g001388;Capana04g002718;Capana01g001421;Capana04g002427;Capana09g000144;Capana05g002412;Capana08g001724;Capana02g003053;Capana06g000346…	GO:0009628	response to abiotic stimulus	Biological Process	36	1060	352	22035	1.79147e-05	0.017216
Capana08g001466;Capana00g002676;Capana04g002427;Capana04g002426;Capana02g000475;Capana03g001258;Capana02g001940;Capana04g002257;Capana07g000169;Capana00g001443;Capana05g002045;Capana00g004542;Capana12g000068;Capana00g004962;Capana12g002157;Capana04g001433;Capana03g002400	GO:0060560	developmental growth involved in morphogenesis	Biological Process	17	325	352	22035	2.10695e-05	0.0202478
Capana00g001443;Capana04g002782;Capana03g001262;Capana05g001817;Capana12g002157;Capana00g004962;Capana01g003585;Capana03g004124;Capana12g000068;Capana01g000693;Capana09g001698;Capana09g001623;Capana01g002668;Capana03g003724;Capana01g003710;Capana02g001278;Capana11g000953;Capana07g000169;Capana00g002622;Capana04g002663;Capana00g004542;Capana12g002664;Capana04g002427;Capana01g001621;Capana04g002718…	GO:0004672	protein kinase activity	Molecular Function	29	810	321	19836	5.80053e-05	0.021752
Capana01g000647;Capana10g002492;Capana10g000141;Capana00g002794;Capana10g000030;Capana09g000473;Capana00g002800	GO:0009523	photosystem II	Cellular Component	7	77	328	20721	0.000217495	0.0269693
Capana02g001278;Capana00g001863;Capana00g004962;Capana01g003585;Capana12g000068;Capana12g002157;Capana03g001262;Capana00g001443;Capana04g002782;Capana04g002718;Capana08g001370;Capana04g002427;Capana06g000728;Capana00g002676;Capana07g001710;Capana04g002484;Capana00g004542;Capana12g001743;Capana01g001931;Capana02g001940;Capana03g001258;Capana00g000721;Capana10g001912;Capana11g000953;Capana07g000169	GO:0030154	cell differentiation	Biological Process	25	633	352	22035	3.3934e-05	0.0326106
Capana03g001183;Capana04g002718;Capana00g002676;Capana04g002427;Capana04g002426;Capana02g000475;Capana07g000169;Capana04g002782;Capana00g000721;Capana00g001443;Capana12g000068;Capana00g004962;Capana12g002157;Capana04g002707;Capana04g001433	GO:0048229	gametophyte development	Biological Process	15	277	352	22035	4.32606e-05	0.0415734
Capana01g000647;Capana00g002800;Capana09g000473;Capana01g002398;Capana10g000141;Capana00g002794	GO:0009765	photosynthesis, light harvesting	Biological Process	6	41	352	22035	4.46682e-05	0.0429261
Capana01g003568;Capana04g000148;Capana02g003359;Capana00g002622;Capana08g001252;Capana10g001341;Capana06g001383;Capana10g000707;Capana03g002267;Capana06g001182;Capana07g001710;Capana06g000728;Capana00g004816;Capana02g003486;Capana08g002748;Capana09g002162;Capana08g002192;Capana04g002775;Capana00g002623;Capana01g000500;Capana03g001262;Capana09g001623;Capana06g001460;Capana08g002496	GO:0009697	salicylic acid biosynthetic process	Biological Process	24	611	352	22035	5.30756e-05	0.0510056
Capana06g001160;Capana09g002162;Capana08g002748;Capana07g001710;Capana04g000192;Capana02g002219;Capana01g000647;Capana01g003631;Capana01g002398;Capana11g002027;Capana02g001798;Capana02g003073;Capana03g003115;Capana06g001275;Capana06g001525;Capana10g002492;Capana02g001322;Capana06g001274;Capana08g001374	GO:0019344	cysteine biosynthetic process	Biological Process	19	421	352	22035	5.30926e-05	0.051022
Capana08g001466;Capana09g001643;Capana08g002312;Capana06g000728;Capana08g001896;Capana01g002398;Capana01g000647;Capana03g000656;Capana02g000475;Capana02g002775;Capana04g002257;Capana06g001415;Capana08g001374;Capana09g000473;Capana02g000554	GO:0009637	response to blue light	Biological Process	15	287	352	22035	6.46859e-05	0.0621631
Capana04g002426;Capana02g001278;Capana01g003629;Capana11g002083;Capana00g004962;Capana12g002157;Capana03g002635;Capana08g001044;Capana04g002782;Capana00g001443;Capana03g003830;Capana08g001370;Capana01g002710;Capana05g000255;Capana09g000038;Capana04g002718;Capana00g002676;Capana04g002427;Capana12g001382;Capana05g000777;Capana04g002484;Capana04g002707;Capana04g002663;Capana07g000089;Capana07g000169…	GO:1901701	cellular response to oxygen-containing compound	Biological Process	26	705	352	22035	7.36905e-05	0.0708166
Capana01g002398;Capana01g000647;Capana04g000192;Capana06g000155;Capana09g000473;Capana06g000728;Capana02g001322;Capana06g001274	GO:0010287	plastoglobule	Cellular Component	8	122	328	20721	0.000730551	0.0905883
Capana04g000192;Capana06g000155	GO:0033115	cyanelle thylakoid membrane	Cellular Component	2	3	328	20721	0.000741588	0.0919569
Capana03g003989;Chilli_newGene_769;Capana03g004441;Capana06g000346;Capana01g003920;Chilli_newGene_9828;Capana08g002192;Capana02g001365;Capana05g000983;Chilli_newGene_9831;Capana12g001028;Capana00g000196;Capana01g001266;Chilli_newGene_177;Capana03g001876;Capana03g001183;Capana02g002478;Chilli_newGene_8297;Capana00g002760;Chilli_newGene_13098;Capana03g003991;Capana05g000896;Chilli_newGene_768;Chill…	GO:0006952	defense response	Biological Process	39	1287	352	22035	9.65675e-05	0.0928014
Capana07g000319;Capana03g002267;Capana04g000192;Capana06g000728;Capana08g002312;Capana09g001643;Capana02g003486;Capana08g001896;Capana03g000656;Capana04g000197;Capana00g004571;Capana08g001374;Capana06g001274;Capana10g002492	GO:0010207	photosystem II assembly	Biological Process	14	268	352	22035	0.000113407	0.108985
Capana03g001262;Capana04g000197;Capana10g000030;Capana01g001648;Capana03g000806;Capana03g001308;Capana03g002267;Capana07g001710;Capana06g000728;Capana08g002312;Capana00g001880;Capana02g003486;Capana09g001643;Capana08g001896;Capana06g000896	GO:0006098	pentose-phosphate shunt	Biological Process	15	305	352	22035	0.00012729	0.122326
Capana02g003489;Capana04g000192;Capana09g000061;Capana08g002132;Capana04g000658;Capana12g000538;Capana02g001322;Capana06g001274;Capana06g000231;Capana11g001388;Capana06g000232;Capana01g002398	GO:0015979	photosynthesis	Biological Process	12	208	352	22035	0.000138388	0.132991
Capana06g001460;Capana07g000089;Capana01g003568;Capana10g001225;Capana06g001609;Capana10g001268	GO:0008289	lipid binding	Molecular Function	6	62	321	19836	0.000491912	0.184467
Capana10g001912;Capana02g003489;Capana06g002106;Capana05g002207;Capana01g001179;Capana12g000027;Capana02g001326;Capana12g001743;Capana04g001246;Capana07g000319;Capana00g001942;Capana00g002008;Capana09g000318;Chilli_newGene_13945;Capana02g000014;Capana04g002257;Capana04g001433;Capana04g001812;Capana04g000039;Capana07g000961;Capana11g002179;Capana03g001183;Capana07g000522;Chilli_newGene_11450;Capan…	GO:0055114	oxidation-reduction process	Biological Process	46	1672	352	22035	0.000213797	0.205459
Capana00g002676;Capana04g002427;Capana03g001183;Capana04g002718;Capana04g002426;Capana02g001278;Capana08g001266;Capana00g000721;Capana10g001912;Capana03g001258;Capana01g001931;Capana12g002157;Capana04g002707;Capana01g003585;Capana00g004962;Capana04g002484	GO:0065008	regulation of biological quality	Biological Process	16	361	352	22035	0.000250997	0.241208
Capana08g001896;Capana10g002214;Capana03g002598;Capana02g003507;Capana09g001881;Capana06g001160;Capana02g002938;Capana03g000806;Capana12g002641;Capana08g001266;Capana06g000936;Capana11g000601;Capana08g002132;Capana02g002219;Capana03g001308;Capana03g001183;Capana09g000061;Capana00g002182;Chilli_newGene_5352;Capana01g000694;Capana04g001812;Capana07g002048;Capana04g001433;Capana03g001262;Capana04g00…	GO:0009570	chloroplast stroma	Cellular Component	31	1129	328	20721	0.00209133	0.259325
Capana01g000053;Capana03g000473;Capana08g001252;Capana10g001341;Capana00g004112;Capana01g000534;Capana11g000781;Capana12g001826;Capana09g001388;Capana04g000195;Capana08g002748;Capana02g002938;Capana03g000806;Capana09g002162;Capana05g002412;Capana03g000474	GO:0009624	response to nematode	Biological Process	16	365	352	22035	0.00028377	0.272703
Capana08g002312;Capana06g001274;Capana09g001643;Capana02g003486;Capana08g001374;Capana07g000319;Capana08g001896	GO:0009773	photosynthetic electron transport in photosystem I	Biological Process	7	81	352	22035	0.000315709	0.303397
Capana12g002157;Capana04g002426;Capana02g001278;Capana01g003585;Capana07g000169;Capana04g002427;Capana04g002775;Capana00g001443;Capana00g000721;Capana08g001370	GO:0009059	macromolecule biosynthetic process	Biological Process	10	165	352	22035	0.000333654	0.320642
Capana05g000006;Capana00g004571;Capana03g003222;Capana07g000522;Capana12g000538;Capana09g002303;Chilli_newGene_5352;Capana02g002219;Capana10g000843;Capana11g000781	GO:0009534	chloroplast thylakoid	Cellular Component	10	220	328	20721	0.00275699	0.341867
Capana08g001236;Capana02g002478;Capana03g000775;Capana02g002479;Capana08g002306;Capana00g004571	GO:0004568	chitinase activity	Molecular Function	6	71	321	19836	0.00101502	0.380634
Capana04g000049;Capana06g001383;Capana00g000550;Capana02g001798;Capana08g002054;Capana07g001874;Capana09g001881;Capana10g001451;Capana02g002921;Capana06g001160;Capana06g001460;Capana06g001952;Capana10g000708;Capana09g001984;Capana08g002748;Capana01g002710;Capana06g001182;Capana04g001246;Capana03g001994;Capana06g002106;Capana04g000148;Capana07g001878;Capana00g003663;Capana10g000741;Capana09g001698…	GO:0009506	plasmodesma	Cellular Component	66	3004	328	20721	0.00317789	0.394058
Capana01g001449;Capana09g000097;Capana12g000026	GO:0071771	aldehyde decarbonylase activity	Molecular Function	3	13	321	19836	0.00106453	0.399199
Capana08g001370;Capana08g001466;Capana05g000255;Capana00g004127;Capana04g002718;Capana04g002427;Capana08g002312;Capana02g000475;Capana04g002663;Capana03g001258;Capana04g002257;Capana07g000169;Capana00g001443;Capana00g004542;Capana01g003585;Capana00g004962;Capana12g002157	GO:0048507	meristem development	Biological Process	17	417	352	22035	0.000427306	0.410642
Capana08g002312;Capana09g001643;Capana06g000728;Capana02g002775;Capana03g000656;Capana01g000647;Capana01g002398;Capana08g001896;Capana09g000473;Capana02g000554;Capana08g001374;Capana06g001415;Capana03g001538	GO:0010218	response to far red light	Biological Process	13	272	352	22035	0.000465128	0.446988
Capana04g002775;Capana00g002623;Capana03g000473;Capana12g001826;Capana01g003585;Capana09g001623;Capana11g001709;Capana11g002027;Capana08g002496;Capana08g000429;Capana11g002032;Capana00g004112;Capana04g000148;Capana02g003359;Capana06g002106;Capana04g001037;Capana00g002622;Capana10g001341;Capana06g001383;Capana03g002267;Capana02g002230;Capana07g001710;Capana06g000728;Capana09g000144;Capana02g003486…	GO:0009867	jasmonic acid mediated signaling pathway	Biological Process	27	840	352	22035	0.000488337	0.469292
Capana00g002794;Capana10g000141;Capana01g002398;Capana01g000647;Capana09g000473;Capana00g002800;Capana08g002312	GO:0016168	chlorophyll binding	Molecular Function	7	102	321	19836	0.00135308	0.507406
Capana07g002260;Capana01g003629;Capana01g003631;Capana02g002108;Capana01g004370;Capana10g001548;Capana12g001382;Capana05g000896;Capana03g000473;Capana09g000038;Capana01g002710	GO:0016044	membrane organization	Biological Process	11	208	352	22035	0.000545701	0.524419
Capana09g002303;Capana00g004571;Capana03g003222	GO:0044436	thylakoid part	Cellular Component	3	21	328	20721	0.00423069	0.524606
Capana08g002132;Capana10g000030;Capana12g000538	GO:0009654	photosystem II oxygen evolving complex	Cellular Component	3	21	328	20721	0.00423069	0.524606
Capana02g002775;Capana02g000554;Capana06g001415;Capana12g000026;Capana01g001449;Capana11g001709;Capana09g000097;Capana08g002054;Capana08g002051	GO:0010025	wax biosynthetic process	Biological Process	9	145	352	22035	0.000552606	0.531054
Capana07g001878;Capana08g002496;Capana10g000741;Capana08g002306;Capana00g002531;Capana00g004654;Capana11g000046;Capana09g002162;Capana08g002748;Capana07g001710;Capana04g001246;Capana10g002263;Capana04g000148;Capana06g001160;Capana06g001249;Capana03g001473;Capana03g002400;Capana05g000028;Capana01g003920;Capana03g002309;Capana06g001525;Capana08g002410;Capana04g000049;Capana08g002192;Capana00g004816…	GO:0005773	vacuole	Cellular Component	30	1137	328	20721	0.00437549	0.542561
Capana12g001026;Capana10g000843;Capana02g000475;Capana01g000694;Capana11g001697;Capana03g000306;Capana12g002356;Capana11g002306;Capana01g001372;Capana08g001466	GO:0044434	chloroplast part	Cellular Component	10	235	328	20721	0.0043984	0.545401
Capana02g002775;Capana01g000647;Capana03g000656;Capana01g002398;Capana08g001896;Capana09g001643;Capana08g002312;Capana06g000728;Capana09g000473;Capana02g000554;Capana08g001374;Capana06g001415;Capana02g003358	GO:0010114	response to red light	Biological Process	13	279	352	22035	0.000590356	0.567332
Capana01g000647;Capana10g000141;Capana00g002794;Capana00g002800;Capana09g000473	GO:0009522	photosystem I	Cellular Component	5	72	328	20721	0.00567642	0.703877
Capana01g003585;Capana03g004524;Capana05g000896;Capana03g001262;Capana03g000473;Capana00g002623;Capana05g001817;Capana08g002496;Capana00g003083;Capana05g000777;Capana02g003359;Capana03g004113;Capana10g001341;Capana02g003486;Capana02g002230;Capana03g002267;Capana06g001182;Capana04g000658;Capana05g001734;Capana12g001826;Capana03g004124;Capana06g000346;Capana04g002775;Capana04g001107;Capana02g003053…	GO:0010200	response to chitin	Biological Process	35	1235	352	22035	0.000754976	0.725532
Capana05g000255;Capana03g001183;Capana04g002663;Capana12g002157;Capana01g003585;Capana00g004962;Capana02g001278;Capana00g004542	GO:0038023	signaling receptor activity	Molecular Function	8	140	321	19836	0.00203235	0.762132
Capana07g000961;Capana03g000094;Capana10g001268	GO:0050830	defense response to Gram-positive bacterium	Biological Process	3	12	352	22035	0.000798897	0.76774
Capana10g000707;Capana03g004124;Capana06g001415;Capana00g002531;Capana02g000554;Capana00g002906;Capana02g001798;Capana02g001786;Capana03g001262;Capana09g001539;Capana07g001271;Capana06g000896;Capana02g002775;Capana06g000557;Capana08g002748;Capana10g000741;Capana09g002162;Capana03g001611	GO:0007030	Golgi organization	Biological Process	18	482	352	22035	0.000814507	0.782741
Capana03g000656;Capana01g002398;Capana06g000728;Capana09g001698;Capana02g003486;Capana09g001643;Capana08g002312;Capana03g002267;Capana07g000319;Capana04g000192;Capana06g001274;Capana08g001374;Capana10g002492;Capana04g000197;Capana00g004571	GO:0006364	rRNA processing	Biological Process	15	364	352	22035	0.00082327	0.791163
Capana07g001710;Capana02g003486;Capana00g001880;Capana08g002312;Capana06g000728;Capana10g002214;Capana03g000656;Capana02g002775;Capana06g000896;Capana03g001262;Capana10g001912;Capana01g000694;Capana12g001743;Capana06g001415;Capana08g001374;Capana02g000554	GO:0019288	isopentenyl diphosphate biosynthetic process, methylerythritol 4-phosphate pathway	Biological Process	16	405	352	22035	0.000873637	0.839565
Capana05g000255;Capana08g001370;Capana04g002718;Capana01g001621;Capana04g002782;Capana07g000169;Capana04g002427;Capana02g001278;Capana08g001044;Capana03g002635	GO:0045088	regulation of innate immune response	Biological Process	10	187	352	22035	0.000886789	0.852204
Capana00g002676;Capana03g001183;Capana04g002426;Capana00g000721;Capana00g001443;Capana04g002775;Capana06g001525;Capana04g000148;Capana00g002906;Capana04g001433;Capana04g002707;Capana04g002484;Capana06g001383	GO:0010359	regulation of anion channel activity	Biological Process	13	292	352	22035	0.000898993	0.863932
Capana00g002008;Capana02g000014;Capana06g002106;Capana00g001942	GO:0009815	1-aminocyclopropane-1-carboxylate oxidase activity	Molecular Function	4	35	321	19836	0.0023728	0.889801
Capana00g002676;Capana07g000169;Capana00g000721;Capana00g001443;Capana04g002663;Capana09g000038;Capana04g002718;Capana04g002707;Capana04g002426	GO:0070727	cellular macromolecule localization	Biological Process	9	156	352	22035	0.000933106	0.896715
Capana01g000694;Capana02g001299;Capana03g000656;Capana11g001709;Capana00g003083;Capana01g001931;Capana01g001621	GO:0051607	defense response to virus	Biological Process	7	97	352	22035	0.000938771	0.902159
Capana09g001251;Capana00g004112;Capana08g000429;Capana09g002303	GO:0070370	cellular heat acclimation	Biological Process	4	28	352	22035	0.000967962	0.930211
Capana12g000026;Capana09g000097;Capana01g001449	GO:0046185	aldehyde catabolic process	Biological Process	3	13	352	22035	0.00102631	0.986287
Capana09g001698;Capana08g002496;Capana06g000557;Capana01g002710;Capana10g000055;Capana06g001182;Capana01g000053;Capana04g000148;Capana03g001994;Capana04g002484;Capana05g000777;Capana07g000351;Capana09g001881;Capana10g001451;Capana06g001952;Capana05g000028;Capana09g000097;Capana01g001621;Capana00g004816;Capana04g000049;Capana06g001383;Capana06g002759;Capana04g002426;Capana04g002888;Capana00g002623…	GO:0005886	plasma membrane	Cellular Component	82	5227	328	20721	0.559164	1
Capana03g001258;Capana10g000043;Capana02g001786;Capana02g003359;Capana00g000721;Capana09g001388;Capana08g001370;Capana04g002718;Capana00g004127;Capana03g002267;Capana03g001611;Capana09g000144;Capana04g002427;Capana08g001724;Capana03g000473;Capana00g004111;Capana00g001443;Capana03g001538;Capana00g004962;Capana01g003585;Capana03g000292;Capana04g002426;Capana09g001251;Capana08g000429;Capana00g004112…	GO:0005515	protein binding	Molecular Function	68	3924	321	19836	0.282919	1
Capana06g001275;Capana02g003073;Capana04g001433;Capana04g000039;Capana10g002263;Capana09g001643;Capana02g002230;Capana04g000658;Capana07g001899;Capana11g001697;Capana02g003002;Capana03g000094;Capana07g001714;Capana03g000473;Capana07g000961;Capana00g003122;Capana02g002775;Capana02g003359;Capana02g001786;Capana00g004127;Capana10g000317;Capana07g002260;Capana08g001266;Capana02g000554;Capana10g001548…	GO:0005634	nucleus	Cellular Component	68	5250	328	20721	0.978872	1
Capana09g001606;Capana11g001388;Capana06g001383;Capana02g003002;Capana02g001798;Capana03g000474;Capana04g000049;Capana00g002676;Capana00g004816;Capana02g001861;Capana06g001952;Capana08g001896;Capana02g002356;Capana02g002921;Capana04g000148;Capana06g001182;Capana01g002710;Capana08g002748;Capana03g004524;Capana06g001275;Capana11g000751;Capana02g001278;Capana09g001698;Capana01g001648;Capana10g000741…	GO:0009507	chloroplast	Cellular Component	63	3293	328	20721	0.0597455	1
Capana04g000802;Capana11g000046;Capana03g001262;Capana02g003358;Capana03g001538;Capana11g001875;Capana03g000983;Capana00g002531;Capana06g002759;Capana10g000043;Capana02g001786;Capana00g002008;Capana12g002529;Capana07g000319;Capana03g000656;Capana09g001539;Capana00g002906;Capana08g001266;Capana03g004124;Capana02g002938;Capana01g002668;Capana01g004370;Capana00g001656;Capana12g001028;Capana06g000896…	GO:0005829	cytosol	Cellular Component	47	3656	328	20721	0.954545	1
Capana08g002496;Capana09g001698;Capana03g003830;Capana06g000557;Capana01g002710;Capana08g002748;Capana09g001881;Capana01g003631;Capana07g000351;Capana06g001160;Capana06g001460;Capana10g000708;Capana05g000522;Capana02g001798;Capana08g002054;Capana02g002775;Capana08g000429;Capana09g001251;Capana07g000961;Capana00g002531;Capana11g000781;Capana03g001262;Capana03g001611;Capana09g002162;Capana10g000707…	GO:0009651	response to salt stress	Biological Process	44	2049	352	22035	0.0267838	1
Capana12g000026;Capana02g002938;Capana00g002157;Capana04g002775;Capana08g001266;Capana01g001358;Capana00g002906;Capana05g000020;Capana11g000953;Capana01g000575;Capana02g002219;Capana09g000061;Capana06g002759;Capana01g003585;Capana11g000781;Capana03g001538;Capana11g000046;Capana03g001262;Capana05g001817;Capana09g000318;Capana02g003489;Capana04g002518;Capana09g001881;Capana02g002356;Capana07g000351…	GO:0005739	mitochondrion	Cellular Component	39	2907	328	20721	0.887671	1
Capana06g001274;Capana00g002794;Capana08g001252;Capana06g000231;Capana04g000049;Capana03g000474;Capana03g004303;Capana09g000097;Capana11g000230;Capana12g002421;Capana05g001734;Capana03g002400;Capana09g000473;Capana09g001881;Capana03g000815;Capana07g000351;Capana02g001326;Capana10g002492;Capana09g001388;Capana00g002800;Capana01g000053;Capana10g001341;Capana01g000647;Capana06g000557;Capana08g002748…	GO:0016021	integral component of membrane	Cellular Component	38	1767	328	20721	0.0328929	1
Capana03g004113;Capana02g003489;Capana06g002106;Capana04g000148;Capana03g001994;Capana06g001415;Capana07g001710;Capana00g002008;Capana04g000658;Capana03g003830;Capana03g003991;Capana05g002045;Capana02g003073;Capana03g000473;Capana11g001875;Capana02g002775;Capana08g000429;Capana01g000534;Capana02g001628;Capana08g002054;Capana08g002051;Capana06g001383;Capana06g000728;Capana02g001861;Capana11g000601…	GO:0009611	response to wounding	Biological Process	33	1296	352	22035	0.00567643	1
Capana01g002710;Capana02g003486;Capana03g002267;Capana06g001182;Capana10g001341;Capana01g003568;Capana04g000148;Capana02g003359;Capana09g001698;Capana09g001623;Capana08g002496;Capana04g002888;Capana00g002623;Capana01g003585;Capana08g002192;Capana06g000728;Capana03g004303;Capana08g001252;Capana00g002622;Capana02g003002;Capana04g001037;Capana00g004112;Capana06g001383;Capana07g001714;Capana11g001709…	GO:0010363	regulation of plant-type hypersensitive response	Biological Process	31	1148	352	22035	0.00314123	1
Capana09g001643;Capana04g000658;Capana09g000318;Capana09g002162;Capana06g000557;Capana01g002710;Capana08g002748;Capana03g003830;Capana01g003568;Capana09g001698;Capana08g002496;Capana08g000429;Capana03g001262;Capana00g002623;Capana05g001817;Capana00g004816;Capana09g000038;Capana05g000522;Capana04g000049;Capana02g001628;Capana01g000534;Capana00g004112;Capana08g002054;Capana08g002051;Capana01g002668…	GO:0009737	response to abscisic acid	Biological Process	31	1382	352	22035	0.0357926	1
Capana08g001266;Capana04g002775;Capana04g001107;Capana03g004124;Capana07g000351;Capana01g002668;Capana12g000026;Capana01g003629;Capana02g001798;Capana01g000534;Capana07g001714;Capana06g001383;Capana08g002192;Capana09g000097;Capana03g001262;Capana00g004111;Capana11g001875;Capana04g001433;Capana10g000741;Capana06g002759;Capana01g001449;Capana09g001698;Capana11g002027;Capana02g001786;Capana10g000043…	GO:0009414	response to water deprivation	Biological Process	31	1483	352	22035	0.076096	1
Capana10g000741;Capana01g000575;Capana02g002219;Capana11g000046;Capana03g001262;Capana04g000802;Capana02g003073;Capana00g002531;Capana09g000318;Capana09g002162;Capana06g000557;Capana08g002748;Capana03g003830;Capana02g003489;Capana04g000148;Capana02g001786;Capana10g000707;Capana12g000027;Capana01g002668;Capana06g001160;Capana02g002938;Capana09g001881;Capana10g002214;Capana08g001266;Capana03g002554…	GO:0046686	response to cadmium ion	Biological Process	31	1739	352	22035	0.287354	1
Capana11g002131;Capana11g001875;Capana00g004962;Capana12g002157;Capana00g001443;Capana00g003663;Capana12g000027;Capana04g002663;Capana01g004264;Capana08g001370;Capana05g000255;Capana04g002718;Capana01g001421;Capana04g002427;Capana12g000068;Capana11g002083;Capana03g000775;Capana04g000629;Capana10g002379;Capana03g003392;Capana01g001266;Capana00g000315;Capana08g002051;Capana08g002054;Capana09g000159…	GO:0043231	intracellular membrane-bounded organelle	Cellular Component	30	1648	328	20721	0.236869	1
Chilli_newGene_7410;Capana07g002106;Capana03g003392;Capana02g001628;Capana02g003002;Capana00g002794;Capana08g001252;Capana09g001881;Capana01g002398;Capana08g001896;Capana03g000806;Capana09g000473;Capana06g000346;Capana02g002990;Capana01g000647;Capana04g001246;Capana00g001942;Capana03g002267;Capana09g001643;Capana00g002008;Capana04g000658;Capana00g002800;Capana05g000777;Capana01g001179;Capana10g00…	GO:0046872	metal ion binding	Molecular Function	29	1290	321	19836	0.0459247	1
Capana04g002888;Capana08g002496;Capana09g001623;Capana01g003585;Capana00g002623;Capana06g001182;Capana03g002267;Capana02g003486;Capana02g003359;Capana04g000148;Capana01g003568;Capana10g001341;Capana01g003631;Capana06g001460;Capana11g001709;Capana11g000230;Capana04g002775;Capana01g000500;Capana03g004303;Capana06g000728;Capana08g002192;Capana07g001714;Capana06g001383;Capana00g004112;Capana04g001037…	GO:0006612	protein targeting to membrane	Biological Process	28	1094	352	22035	0.00983657	1
Capana08g002192;Capana00g004816;Capana00g002622;Capana02g002921;Capana12g000599;Capana06g001460;Capana08g001236;Capana00g002157;Capana02g000554;Capana04g000195;Capana10g000708;Capana00g002906;Capana02g002990;Capana04g001246;Capana06g001011;Capana06g001415;Capana10g000043;Capana01g003568;Chilli_newGene_148;Capana02g002775;Capana09g001623;Capana03g000448;Capana08g002306;Capana00g002531;Capana00g004…	GO:0005576	extracellular region	Cellular Component	28	1253	328	20721	0.0418659	1
Capana02g002938;Capana03g000806;Capana02g002921;Capana06g001160;Capana01g002668;Capana08g001266;Capana06g001952;Capana03g004124;Capana10g001645;Capana06g000728;Capana01g000466;Capana07g001271;Capana06g000896;Capana00g000196;Capana02g001798;Capana03g000094;Capana09g001698;Capana07g000961;Capana02g002219;Capana03g001262;Capana05g002045;Capana01g002926;Capana01g002710;Capana07g000319;Capana07g001710…	GO:0048046	apoplast	Cellular Component	28	1262	328	20721	0.0451079	1
Capana01g000466;Capana07g001714;Capana06g001383;Capana03g000102;Capana07g001874;Capana00g004112;Capana12g002736;Capana01g003631;Capana04g000629;Capana02g002921;Capana07g001899;Capana06g001460;Capana03g002400;Capana12g001826;Capana01g000500;Capana03g003830;Capana07g001710;Capana00g004127;Capana06g001690;Capana01g003568;Capana03g004113;Capana04g000148;Capana10g000043;Capana11g002027;Capana07g001878…	GO:0009733	response to auxin	Biological Process	27	1127	352	22035	0.0239827	1
Capana09g000061;Capana03g001183;Capana12g001026;Capana04g000802;Capana05g001817;Capana00g002623;Capana04g001812;Capana01g003585;Capana09g000318;Capana05g002412;Capana03g001258;Capana02g002938;Capana08g001266;Capana03g002400;Capana12g002510;Capana08g001252;Capana00g002622;Capana09g001698;Capana09g001623;Capana04g001433;Capana06g001182;Capana01g002710;Capana04g000148;Capana06g001160;Capana11g001697…	GO:0005524	ATP binding	Molecular Function	27	2258	321	19836	0.966746	1
Capana09g001881;Capana02g002938;Capana12g000599;Capana02g002921;Capana01g002668;Capana00g001863;Capana08g001236;Capana01g000693;Capana06g001952;Capana12g000068;Capana00g002157;Capana10g000708;Capana05g001734;Capana08g001266;Capana06g000896;Capana07g001271;Capana08g002192;Capana03g000094;Capana07g000961;Capana09g001698;Capana08g002306;Capana06g000557;Capana01g002710;Capana07g002224;Capana02g001786…	GO:0005618	cell wall	Cellular Component	26	1191	328	20721	0.0610073	1
Capana02g001940;Capana04g002663;Capana03g004162;Capana10g000317;Capana03g002330;Capana00g004571;Capana01g001372;Capana01g004216;Capana04g002782;Capana03g002635;Capana03g003724;Capana12g001026;Capana11g001697;Capana03g000102;Capana09g000252;Capana03g003392;Capana09g000038;Capana02g001365;Capana11g000465;Capana12g001028;Capana03g000775;Capana08g001044;Capana10g002379;Capana04g000629;Capana12g002736…	GO:0005488	binding	Molecular Function	26	1389	321	19836	0.247137	1
Capana09g000953;Capana00g001443;Capana12g002157;Capana00g004962;Capana00g003663;Capana04g002663;Capana12g000027;Capana01g001421;Capana04g002427;Capana08g001370;Capana05g000255;Capana04g002718;Capana03g000775;Capana12g000068;Capana11g002083;Capana04g000629;Capana07g000169;Capana07g000089;Capana08g002054;Capana08g002051;Capana00g000315;Capana03g003392;Capana01g001266;Capana02g001299;Capana00g003678…	GO:0044444	cytoplasmic part	Cellular Component	26	1554	328	20721	0.413589	1
Capana11g002027;Capana08g000827;Capana03g002635;Capana09g002200;Capana01g004216;Capana05g000896;Capana02g000014;Capana04g002782;Capana00g001942;Capana00g004542;Capana01g004264;Capana04g000148;Capana01g003631;Capana08g001562;Capana01g000693;Capana08g001044;Capana09g002190;Capana12g002510;Capana07g000687;Capana02g001365;Capana06g000896;Capana05g002006;Capana02g001628	GO:0005737	cytoplasm	Cellular Component	23	1552	328	20721	0.660249	1
Capana08g001252;Capana00g002794;Capana01g000534;Capana06g000728;Capana05g000522;Capana06g000896;Capana04g000049;Capana00g002906;Capana02g002990;Capana11g001403;Capana02g002921;Capana02g002938;Capana01g002668;Capana07g000351;Capana09g001881;Capana03g004113;Capana03g001994;Capana01g002710;Capana04g001246;Capana11g000046;Capana00g004654;Capana06g002759;Capana09g001698	GO:0005794	Golgi apparatus	Cellular Component	23	1799	328	20721	0.883811	1
Capana00g004542;Capana10g000707;Capana07g000169;Capana03g001258;Capana02g001940;Capana00g002676;Capana04g002427;Capana08g001370;Capana00g004654;Capana12g002157;Capana04g001433;Capana03g002400;Capana12g000068;Capana11g000781;Capana00g004962;Capana04g002257;Capana00g001443;Capana04g002426;Capana02g000475;Capana02g001278;Capana08g001466;Capana03g001183	GO:0016049	cell growth	Biological Process	22	695	352	22035	0.00193704	1
Capana01g001421;Capana01g000466;Capana08g001370;Capana04g000658;Capana04g002718;Capana12g001028;Capana07g000169;Capana04g001037;Capana02g002450;Capana03g003392;Capana01g001266;Capana02g001101;Capana08g000589;Capana11g002179;Capana10g001548;Capana12g001026;Capana12g000538;Capana01g004370;Capana00g001443;Capana03g002635;Capana06g001952;Capana01g002957	GO:0044710	single-organism metabolic process	Biological Process	22	806	352	22035	0.0106981	1
Capana01g001421;Capana03g002330;Capana03g000966;Capana07g002224;Capana06g002463;Capana03g003724;Capana12g001026;Capana12g000371;Capana01g001719;Capana00g004111;Capana06g000155;Capana03g000983;Capana05g000983;Capana11g001697;Capana05g000006;Capana10g002379;Capana03g000746;Capana03g002331;Capana12g000026;Capana01g003710;Capana03g000775;Capana12g002404	GO:0044763	single-organism cellular process	Biological Process	22	1097	352	22035	0.162262	1
Capana02g001278;Capana02g002775;Capana03g000815;Capana02g002921;Capana03g001183;Capana09g001698;Capana00g004962;Capana03g001538;Capana12g000068;Capana04g001433;Capana02g000554;Capana10g000708;Capana12g002157;Capana08g001370;Capana05g000255;Capana04g002427;Capana06g001182;Capana01g001621;Capana06g001415;Capana04g002707;Capana00g000721	GO:0071555	cell wall organization	Biological Process	21	676	352	22035	0.0030336	1
Capana06g001013;Capana01g001266;Capana06g001690;Capana07g000089;Capana08g001724;Capana08g001370;Capana04g002718;Capana01g001421;Capana04g002427;Capana12g002664;Capana06g000346;Capana11g002083;Capana00g004962;Capana12g002157;Capana03g002635;Capana02g003053;Capana00g004111;Capana04g002257;Capana09g001251;Capana02g000475;Capana01g003629	GO:0044765	single-organism transport	Biological Process	21	686	352	22035	0.00359259	1
Capana06g001460;Capana09g001623;Capana04g002888;Capana12g002736;Capana08g002496;Capana00g002623;Capana01g000500;Capana06g001952;Capana01g003585;Capana11g000230;Capana06g001182;Capana00g002622;Capana08g001252;Capana10g001341;Capana01g003568;Capana00g004112;Capana04g000148;Capana02g003359;Capana02g003002;Capana06g001383;Capana07g001714	GO:0043069	negative regulation of programmed cell death	Biological Process	21	723	352	22035	0.00646368	1
Capana00g004112;Capana02g003359;Capana04g000148;Capana10g001341;Capana00g002622;Capana07g001714;Capana06g001383;Capana06g000728;Capana02g003486;Capana03g002267;Capana08g002192;Capana03g004303;Capana04g002775;Capana00g002623;Capana01g003585;Capana09g001623;Capana10g001548;Capana11g001709;Capana06g001160;Capana08g002496;Capana01g003631	GO:0009862	systemic acquired resistance, salicylic acid mediated signaling pathway	Biological Process	21	742	352	22035	0.00854859	1
Capana04g000148;Capana10g002263;Capana06g001690;Capana10g000707;Capana06g001415;Capana06g001383;Capana01g001621;Capana09g002162;Capana08g002748;Capana07g001271;Capana04g002775;Capana01g000500;Capana05g001817;Capana02g000554;Capana05g000028;Capana10g000741;Capana02g002921;Capana06g001460;Capana02g002775;Capana03g000815;Capana04g000591	GO:0048767	root hair elongation	Biological Process	21	754	352	22035	0.0101262	1
Capana00g002622;Capana03g001258;Capana04g000148;Capana07g000169;Capana04g002484;Capana06g001383;Capana01g001931;Capana04g002707;Capana08g001370;Capana01g002710;Capana00g004816;Capana06g001182;Capana08g001724;Capana05g001817;Capana00g002623;Capana00g001443;Capana04g002775;Capana01g003585;Capana04g001433;Capana03g001183;Capana01g000693	GO:0006468	protein phosphorylation	Biological Process	21	903	352	22035	0.0557895	1
Capana01g002926;Capana03g004124;Capana02g003358;Capana02g002990;Capana01g000500;Capana00g004571;Capana00g002906;Capana05g001817;Capana07g000961;Capana02g002921;Capana06g001160;Capana06g001460;Capana10g000707;Capana01g003568;Capana03g004113;Capana03g000094;Capana02g001940;Capana08g001555;Capana01g000466;Capana04g001246;Capana09g000038	GO:0009505	plant-type cell wall	Cellular Component	21	975	328	20721	0.0954208	1
Capana12g002404;Capana05g000006;Capana08g001466;Capana03g002331;Capana01g003710;Capana00g000315;Capana04g002257;Capana01g004216;Capana05g002045;Capana08g000589;Capana03g003724;Capana01g000575;Capana02g000475;Capana02g001940;Capana09g001388;Capana07g000319;Capana10g001225;Capana08g001724;Capana03g002330;Capana10g001268;Capana05g002412	GO:0006950	response to stress	Biological Process	21	1176	352	22035	0.330618	1
Capana00g002622;Capana00g004112;Capana07g001714;Capana04g001107;Capana08g001044;Capana11g001709;Capana10g001548;Capana10g002379;Capana02g002356;Capana01g003631;Capana00g004127;Capana02g002230;Capana03g000473;Capana00g002623;Capana03g004524;Capana04g001433;Capana03g002635;Capana03g000292;Capana09g001623;Capana08g000429;Capana09g001251	GO:0006355	regulation of transcription, DNA-templated	Biological Process	21	1389	352	22035	0.635327	1
Capana03g002267;Capana02g003486;Capana06g000728;Capana08g002192;Capana03g004303;Capana04g000148;Capana02g003359;Capana07g000089;Capana00g004112;Capana00g002622;Capana10g001341;Capana07g001714;Capana06g001383;Capana09g001623;Capana06g001160;Capana11g001709;Capana08g002496;Capana04g002775;Capana00g002623;Capana01g003585	GO:0031348	negative regulation of defense response	Biological Process	20	717	352	22035	0.0117475	1
Capana12g000599;Capana02g002478;Capana03g000448;Capana07g000961;Capana00g002157;Capana11g001403;Capana11g000058;Capana00g002531;Capana04g000195;Capana00g002906;Capana02g003358;Capana03g000474;Capana07g001271;Capana02g002479;Capana06g000557;Capana03g001611;Capana10g000707;Capana02g001786;Capana02g001798;Capana03g000094	GO:0016023	cytoplasmic membrane-bounded vesicle	Cellular Component	20	842	328	20721	0.0472566	1
Capana11g002083;Capana02g003053;Capana00g001443;Capana04g002782;Capana02g001278;Capana01g003629;Capana08g001466;Capana00g001863;Capana04g002484;Capana04g002707;Capana00g000721;Capana11g001697;Capana02g003489;Capana07g000169;Capana07g000089;Capana05g002207;Capana12g001028;Capana04g002718;Capana08g001370;Capana01g000466	GO:0044249	cellular biosynthetic process	Biological Process	20	870	352	22035	0.0668049	1
Capana03g003724;Capana03g001183;Capana09g001698;Capana00g001880;Capana09g001623;Capana07g000522;Capana03g001262;Capana06g001525;Capana01g003585;Capana04g001433;Capana09g000097;Capana00g004816;Capana06g001011;Capana05g002412;Capana10g000100;Capana08g001724;Capana08g002051;Capana05g002207;Capana06g001013;Capana03g004162	GO:0000166	nucleotide binding	Molecular Function	20	1009	321	19836	0.204501	1
Capana02g000554;Capana08g001562;Capana09g001881;Capana02g002356;Capana02g002938;Capana03g000806;Capana02g001299;Capana02g001628;Capana12g001028;Capana06g000936;Capana06g000728;Capana01g003585;Capana01g000694;Capana06g001275;Capana02g002775;Capana00g003083;Capana12g000191;Capana06g001415;Capana03g001258;Capana01g002710	GO:0009793	embryo development ending in seed dormancy	Biological Process	20	1052	352	22035	0.24224	1
Capana12g001826;Capana11g001875;Capana04g002775;Capana03g000473;Capana11g002027;Capana09g001251;Capana08g000429;Capana08g001236;Capana06g001383;Capana00g004112;Capana04g000148;Capana10g000043;Capana02g001798;Capana02g001786;Capana08g001252;Capana03g000474;Capana07g001710;Capana02g002230;Capana04g000658	GO:0009723	response to ethylene	Biological Process	19	836	352	22035	0.0791724	1
Capana02g003053;Capana04g002782;Capana00g004111;Capana11g002083;Capana08g001466;Capana08g000589;Capana00g001863;Capana01g003629;Capana08g001555;Capana05g002207;Capana11g001697;Capana02g001101;Capana04g002484;Capana05g000777;Capana04g002707;Capana04g002718;Capana09g000144;Capana05g000983;Capana12g001028	GO:1901576	organic substance biosynthetic process	Biological Process	19	858	352	22035	0.0956807	1
Capana04g000148;Capana00g004112;Capana00g002622;Capana06g001383;Capana12g002664;Capana06g001182;Capana01g001621;Capana08g001724;Capana07g002260;Capana02g002108;Capana00g002623;Capana04g001433;Capana04g000742;Capana09g001623;Capana09g000061;Capana11g002027;Capana04g000591;Capana01g003710;Capana11g002032	GO:0046777	protein autophosphorylation	Biological Process	19	877	352	22035	0.111596	1
Capana12g001382;Capana01g002710;Capana09g000038;Capana00g004127;Capana07g000169;Capana11g000953;Capana12g002356;Capana05g000777;Capana07g001899;Capana01g003629;Capana02g003557;Capana02g000475;Capana01g003631;Capana04g002782;Capana05g002045;Capana08g001589;Capana04g001433;Capana11g002083;Capana06g000346	GO:0007165	signal transduction	Biological Process	19	965	352	22035	0.204961	1
Capana01g002926;Capana05g001817;Capana00g003083;Capana08g002496;Capana06g002759;Capana09g000061;Capana03g001994;Capana05g000777;Capana07g002224;Capana01g000053;Capana04g001246;Capana10g000708;Capana05g001734;Capana02g002990;Capana08g001266;Capana09g001881;Capana02g002938;Capana07g001899;Capana03g000474	GO:0005774	vacuolar membrane	Cellular Component	19	1184	328	20721	0.50939	1
Capana07g001787;Capana04g001107;Capana02g000554;Capana12g001826;Capana07g001899;Capana11g001388;Capana06g000728;Capana03g001262;Capana03g004524;Capana09g001251;Capana08g000429;Capana02g002775;Capana06g002106;Capana06g001415;Capana00g002008;Capana02g003486;Capana02g002230;Capana07g001710;Capana03g003830	GO:0045893	positive regulation of transcription, DNA-templated	Biological Process	19	1227	352	22035	0.589411	1
Capana00g002623;Capana04g002775;Capana01g003585;Capana11g001709;Capana09g001623;Capana08g002496;Capana00g002622;Capana10g001341;Capana02g003359;Capana04g000148;Capana07g001714;Capana06g001383;Capana08g002192;Capana03g002267;Capana00g004816;Capana06g000728;Capana02g003486;Capana08g001724	GO:0000165	MAPK cascade	Biological Process	18	633	352	22035	0.013703	1
Capana07g002260;Capana03g000474;Capana12g001028;Capana02g002108;Capana05g002412;Capana12g001382;Capana10g000055;Capana06g001690;Capana12g000027;Capana12g001743;Capana01g001266;Capana03g002331;Capana02g003557;Capana03g001183;Capana03g002400;Capana12g002404;Capana01g002957;Capana08g001589	GO:1901700	response to oxygen-containing compound	Biological Process	18	1018	352	22035	0.363011	1
Capana07g000089;Capana00g002622;Capana06g001383;Capana00g004816;Capana04g002775;Capana04g000591;Capana03g001258;Capana06g001182;Capana01g002710;Capana08g001724;Capana07g002260;Capana02g002108;Capana05g001817;Capana00g002623;Capana04g001433;Capana04g000742;Capana01g003585;Capana03g001183	GO:0004674	protein serine/threonine kinase activity	Molecular Function	18	1094	321	19836	0.505842	1
Capana03g003724;Capana03g001183;Capana09g001623;Capana03g002331;Capana01g001358;Capana04g000802;Capana04g002782;Capana06g001275;Capana01g003585;Capana12g000068;Capana04g001812;Capana04g002718;Capana04g002427;Capana03g002330;Capana09g000252;Capana00g000721;Capana11g000953	GO:0016310	phosphorylation	Biological Process	17	543	352	22035	0.00677564	1
Capana12g001633;Capana09g000144;Capana03g000306;Capana01g001266;Capana12g002356;Capana02g002450;Capana04g001037;Capana01g002668;Capana03g000448;Capana01g002957;Capana06g001952;Capana03g000983;Capana01g004216;Capana08g001589;Capana08g001266;Capana09g000953;Capana00g004111	GO:0044237	cellular metabolic process	Biological Process	17	690	352	22035	0.0523931	1
Capana03g000292;Capana03g004524;Capana03g000473;Capana08g000429;Capana09g001251;Capana00g003083;Capana03g003830;Capana02g002230;Capana12g001826;Capana08g001044;Capana04g001107;Capana07g001787;Capana01g003631;Capana08g002312;Capana10g001548;Capana07g001714;Capana00g004112	GO:0003700	sequence-specific DNA binding transcription factor activity	Molecular Function	17	1351	321	19836	0.887788	1
Capana05g002412;Capana03g001183;Capana03g001308;Capana07g000319;Capana02g002513;Capana02g003486;Capana07g000961;Capana01g000466;Capana01g000694;Capana12g001743;Capana04g001433;Capana03g000094;Capana04g002775;Capana10g001912;Capana11g000953;Capana03g003115	GO:0010103	stomatal complex morphogenesis	Biological Process	16	425	352	22035	0.00143991	1
Capana12g000538;Capana02g000475;Capana05g000255;Capana02g002938;Capana03g001183;Capana09g002303;Capana01g001931;Capana12g000068;Capana00g004542;Capana00g004962;Capana02g001299;Capana04g002257;Capana11g000953;Capana03g001258;Capana05g001817;Capana04g002663	GO:0034645	cellular macromolecule biosynthetic process	Biological Process	16	508	352	22035	0.00803499	1
Capana03g001183;Capana03g003724;Capana02g000475;Capana01g003629;Capana03g002331;Capana04g002257;Capana04g002782;Capana12g000068;Capana05g000255;Capana04g002427;Capana03g002330;Capana04g002663;Capana00g000721;Capana11g000953;Capana09g000252;Capana00g004542	GO:0006464	cellular protein modification process	Biological Process	16	558	352	22035	0.0181553	1
Capana07g002260;Capana12g001028;Capana02g002108;Capana12g001382;Capana10g000055;Capana03g003392;Capana01g001266;Capana11g000953;Capana02g000475;Capana08g001466;Capana03g000983;Capana11g002131;Capana01g001719;Capana00g004111;Capana04g002257;Capana08g001589	GO:0010033	response to organic substance	Biological Process	16	637	352	22035	0.0510251	1
Capana04g002663;Capana02g001940;Capana10g000055;Capana12g001382;Capana11g000465;Capana02g001365;Capana06g000155;Capana04g002782;Capana05g002045;Capana12g002404;Capana11g002083;Capana05g000028;Capana05g001734;Capana00g001863;Capana10g002379;Capana12g000371	GO:0016043	cellular component organization	Biological Process	16	910	352	22035	0.38314	1
Capana02g002219;Capana04g002426;Capana12g002510;Capana04g002427;Capana00g002676;Capana02g002921;Capana03g001183;Capana08g001370;Capana03g002400;Capana12g002157;Capana00g004962;Capana12g000068;Capana00g001443;Capana07g000169;Capana03g001258	GO:0007389	pattern specification process	Biological Process	15	373	352	22035	0.00105199	1
Capana02g000554;Capana03g000292;Capana06g001415;Capana01g000694;Capana03g001262;Capana06g000936;Capana02g002775;Capana01g000104;Capana10g002214;Capana06g000728;Capana00g001880;Capana02g003486;Capana09g001643;Capana03g001308;Capana01g001648	GO:0010027	thylakoid membrane organization	Biological Process	15	401	352	22035	0.00213347	1
Capana04g002775;Capana04g000148;Capana02g003359;Capana03g001262;Capana04g002518;Capana10g002263;Capana05g000028;Capana06g001383;Capana03g004124;Capana09g001698;Capana06g000728;Capana01g002668;Capana09g000318;Capana06g001160;Capana01g002710	GO:0005777	peroxisome	Cellular Component	15	491	328	20721	0.012026	1
Capana00g002008;Capana00g004816;Capana01g001621;Capana00g002622;Capana01g000534;Capana06g002106;Capana03g001994;Capana06g001460;Capana08g001236;Capana09g001623;Capana00g003083;Capana01g003710;Capana01g000500;Capana04g002775;Capana02g002990	GO:0010167	response to nitrate	Biological Process	15	565	352	22035	0.0389245	1
Capana06g001383;Capana10g001341;Capana08g001252;Capana00g004112;Capana02g003359;Capana04g000148;Capana02g003002;Capana09g001251;Capana04g002888;Capana08g002496;Capana09g001623;Capana01g003585;Capana11g000230;Capana00g004654;Capana06g001275	GO:0006944	membrane fusion	Biological Process	15	647	352	22035	0.0971426	1
Capana04g002782;Capana12g002157;Capana00g004962;Capana11g001709;Capana02g001278;Capana09g001251;Capana07g000169;Capana04g002663;Capana03g001258;Capana00g004542;Capana04g002427;Capana01g001621;Capana04g002718;Capana08g001370;Capana05g000255	GO:0009617	response to bacterium	Biological Process	15	657	352	22035	0.106739	1
Capana00g003678;Capana00g004127;Capana07g001710;Capana09g002196;Capana03g001611;Capana06g001013;Capana07g001714;Capana10g000707;Capana02g003359;Capana11g002179;Capana11g000230;Capana00g002157;Capana00g002906;Capana06g000155;Capana05g002045	GO:0009536	plastid	Cellular Component	15	739	328	20721	0.196129	1
Capana01g001931;Capana04g002707;Capana04g002484;Capana01g003585;Capana00g004542;Capana12g000068;Capana00g001443;Capana04g002782;Capana07g000169;Capana03g001258;Capana02g001278;Capana04g002426;Capana00g002676;Capana05g000255	GO:0008544	epidermis development	Biological Process	14	373	352	22035	0.00287468	1
Capana02g001278;Capana04g002426;Capana04g002427;Capana09g001698;Capana00g002676;Capana04g001246;Capana01g001621;Capana01g002668;Capana04g002718;Capana01g002710;Capana12g002157;Capana00g004962;Capana00g000721;Capana00g001443	GO:0048653	anther development	Biological Process	14	374	352	22035	0.00294445	1
Capana04g001107;Capana00g004112;Capana07g001787;Capana03g000473;Capana12g001826;Capana03g000292;Capana08g001044;Capana07g001714;Capana02g002230;Capana10g001548;Capana04g000658;Capana08g000429;Capana09g001251;Capana01g003631	GO:0043565	sequence-specific DNA binding	Molecular Function	14	377	321	19836	0.00351286	1
Capana02g002230;Capana06g001182;Capana01g003629;Capana08g002496;Capana00g003083;Capana04g001107;Capana02g003359;Capana05g000896;Capana05g001817;Capana08g001252;Capana12g001826;Capana03g004524;Capana01g003585;Capana07g001714	GO:0002679	respiratory burst involved in defense response	Biological Process	14	424	352	22035	0.00866425	1
Capana12g001382;Capana09g000144;Capana01g001421;Capana02g002478;Capana01g003629;Capana01g003631;Capana09g001251;Capana07g000089;Capana06g001525;Capana12g002356;Capana03g000473;Capana04g002663;Capana02g001299;Capana03g004124	GO:0045087	innate immune response	Biological Process	14	479	352	22035	0.0226165	1
Capana12g000599;Capana01g000693;Capana02g002775;Capana02g003358;Capana01g003585;Capana02g000554;Capana04g002718;Capana01g002710;Capana12g002664;Capana00g000721;Capana07g000089;Capana04g002484;Capana01g001931;Capana04g002707	GO:0009826	unidimensional cell growth	Biological Process	14	514	352	22035	0.0377037	1
Capana08g001236;Capana09g001623;Capana06g001460;Capana00g003083;Capana01g003710;Capana04g002775;Capana02g002990;Capana01g000500;Capana01g001621;Capana00g004816;Capana00g002008;Capana06g002106;Capana00g002622;Capana03g001994	GO:0015706	nitrate transport	Biological Process	14	549	352	22035	0.0589315	1
Capana08g001252;Capana04g000148;Capana01g003568;Capana10g000707;Capana12g000999;Capana09g000038;Capana00g004816;Capana07g001710;Capana06g001182;Capana03g000656;Capana01g000500;Capana06g001460;Capana08g001236;Capana01g004370	GO:0009627	systemic acquired resistance	Biological Process	14	568	352	22035	0.0733278	1
Capana06g001415;Capana10g001341;Capana11g000601;Capana07g001271;Capana06g000896;Capana03g003830;Capana03g000656;Capana10g000708;Capana02g000554;Capana00g002157;Capana02g002775;Capana08g001896;Capana01g002398;Capana08g002312	GO:0009744	response to sucrose	Biological Process	14	573	352	22035	0.0774688	1
Capana03g004124;Capana03g001538;Capana01g000694;Capana10g001645;Capana03g000292;Capana02g000554;Capana03g001262;Capana01g003631;Capana02g002775;Capana09g001698;Capana01g002668;Capana06g001415;Capana06g000936;Capana06g000728	GO:0010228	vegetative to reproductive phase transition of meristem	Biological Process	14	695	352	22035	0.223896	1
Capana07g001710;Capana04g001246;Capana00g002008;Capana04g000658;Capana07g001714;Capana06g001383;Capana01g000534;Capana06g002106;Capana04g000148;Capana10g000043;Capana11g002027;Capana06g001249;Capana11g001875;Capana02g002990	GO:0042538	hyperosmotic salinity response	Biological Process	14	711	352	22035	0.248861	1
Capana08g002748;Capana06g000557;Capana09g002162;Capana10g000741;Capana10g000055;Capana03g001611;Capana02g002775;Capana00g002906;Capana08g001252;Capana06g001415;Capana10g000707;Capana09g001388;Capana02g000554	GO:0006816	calcium ion transport	Biological Process	13	308	352	22035	0.0014546	1
Capana11g001709;Capana07g000319;Capana06g000728;Capana09g001623;Capana09g001643;Capana02g003486;Capana10g002492;Capana08g001374;Capana06g001274;Capana00g002622;Capana00g004571;Capana00g002623;Capana04g000197	GO:0035304	regulation of protein dephosphorylation	Biological Process	13	318	352	22035	0.00192871	1
Capana08g001466;Capana04g002718;Capana00g004127;Capana00g002676;Capana04g002426;Capana02g003557;Capana02g000475;Capana07g000169;Capana04g002257;Capana00g001443;Capana01g003585;Capana07g001714;Capana02g001299	GO:0009887	organ morphogenesis	Biological Process	13	392	352	22035	0.0108257	1
Capana02g002219;Capana06g000936;Capana02g002775;Capana01g002710;Capana08g002312;Capana09g001698;Capana01g002668;Capana06g001415;Capana01g000694;Capana02g000554;Capana03g000292;Capana04g002775;Capana05g002045	GO:0048481	ovule development	Biological Process	13	468	352	22035	0.0387814	1
Capana08g002192;Capana11g001709;Capana02g003486;Capana09g001623;Capana06g000728;Capana03g002267;Capana08g002496;Capana10g001341;Capana00g002623;Capana00g002622;Capana04g002775;Capana02g003359;Capana01g003585	GO:0010310	regulation of hydrogen peroxide metabolic process	Biological Process	13	486	352	22035	0.0496659	1
Capana12g001028;Capana03g003222;Capana09g000144;Capana12g001382;Capana02g002479;Capana10g000055;Capana01g001266;Capana05g000777;Capana01g003629;Capana03g000983;Capana00g002157;Capana01g002957;Capana05g000896	GO:0051707	response to other organism	Biological Process	13	665	352	22035	0.267406	1
Capana01g000693;Capana12g001026;Capana08g001562;Capana08g001915;Capana11g001697;Capana10g001912;Capana02g002450;Capana12g002356;Capana10g001341;Capana07g001714;Capana03g004132;Capana10g000317;Capana07g000687	GO:0050896	response to stimulus	Biological Process	13	712	352	22035	0.351042	1
Capana03g003989;Capana03g003991;Capana03g004524;Capana12g000068;Capana03g002635;Capana08g001044;Capana00g002676;Capana03g003830;Capana04g002663;Capana10g000043;Capana02g001628;Capana01g000534;Capana03g001994	GO:0009753	response to jasmonic acid	Biological Process	13	725	352	22035	0.375063	1
Capana06g001690;Capana07g002224;Capana01g001266;Capana02g003489;Capana11g001697;Capana12g001028;Capana03g000966;Capana03g003222;Capana05g000983;Capana01g001421;Capana04g000742;Capana01g002957;Capana02g003053	GO:0050794	regulation of cellular process	Biological Process	13	781	352	22035	0.479703	1
Capana00g001863;Capana08g001466;Capana01g003629;Capana02g000475;Capana04g001107;Capana04g002257;Capana12g002404;Capana12g002664;Capana09g000038;Capana04g000658;Capana12g002510;Capana02g001365;Capana04g002663	GO:0009791	post-embryonic development	Biological Process	13	896	352	22035	0.677928	1
Capana00g003663;Capana07g001878;Capana07g002106;Capana03g001183;Capana00g002008;Capana07g000961;Capana03g000983;Capana03g002554;Capana04g001433;Capana06g001525;Capana07g001874;Capana06g002106	GO:0000041	transition metal ion transport	Biological Process	12	294	352	22035	0.00287676	1
Capana04g002707;Capana04g002484;Capana07g000169;Capana04g002257;Capana00g001443;Capana00g000721;Capana03g001258;Capana02g000475;Capana02g002219;Capana04g002427;Capana08g001370;Capana08g001466	GO:0010015	root morphogenesis	Biological Process	12	297	352	22035	0.00312261	1
Capana04g002426;Capana04g002718;Capana00g004127;Capana08g001370;Capana00g002676;Capana01g003585;Capana02g001299;Capana12g000068;Capana01g001931;Capana00g001443;Capana07g000169;Capana04g002782	GO:0010016	shoot system morphogenesis	Biological Process	12	338	352	22035	0.00852959	1
Capana04g001246;Capana10g000055;Capana05g000255;Capana02g001278;Capana05g000983;Capana11g000953;Capana07g000169;Capana04g002782;Capana01g004264;Capana04g002663;Capana11g001875;Capana06g001952	GO:0006811	ion transport	Biological Process	12	345	352	22035	0.00993223	1
Capana04g002782;Capana00g000721;Capana00g001443;Capana00g004542;Capana00g004962;Capana05g000028;Capana12g002157;Capana04g002718;Capana10g000055;Capana00g002676;Capana04g002427;Capana04g002426	GO:0048610	cellular process involved in reproduction	Biological Process	12	359	352	22035	0.0132692	1
Capana07g000089;Capana09g000953;Capana01g001621;Capana03g000448;Capana01g001421;Capana05g000006;Capana04g002427;Capana09g000038;Capana12g000538;Capana03g003222;Capana11g000465;Capana08g001495	GO:1901362	organic cyclic compound biosynthetic process	Biological Process	12	364	352	22035	0.0146485	1
Capana06g000896;Capana08g002748;Capana06g000557;Capana09g002162;Capana06g001160;Capana11g000781;Capana10g000707;Capana03g004124;Capana00g002531;Capana02g001786;Capana02g001798;Capana03g001262	GO:0006833	water transport	Biological Process	12	410	352	22035	0.0329395	1
Capana12g000999;Capana01g003568;Capana01g000500;Capana03g000473;Capana08g001555;Capana01g000053;Capana12g001028;Capana05g002412;Capana08g000429;Capana06g001182;Capana10g000317;Capana06g001460	GO:0006865	amino acid transport	Biological Process	12	419	352	22035	0.0378785	1
Capana02g002775;Capana11g000601;Capana02g002921;Capana00g002008;Capana04g000039;Capana06g001415;Capana11g000781;Capana02g000554;Capana05g001817;Capana01g000534;Capana02g002990;Capana06g002106	GO:0016126	sterol biosynthetic process	Biological Process	12	433	352	22035	0.0465656	1
Capana12g002421;Capana12g001743;Capana03g000102;Capana02g002990;Capana10g001912;Capana07g001874;Capana07g002106;Capana04g000629;Capana07g001878;Capana00g003663;Capana09g001881;Capana04g001246	GO:0020037	heme binding	Molecular Function	12	449	321	19836	0.0625003	1
Capana04g002888;Capana09g001539;Capana08g001252;Capana10g001341;Capana04g000148;Capana07g001787;Capana04g001037;Capana02g003002;Capana11g000230;Capana07g001714;Capana06g001383;Capana01g003585	GO:0030968	endoplasmic reticulum unfolded protein response	Biological Process	12	509	352	22035	0.117315	1
Capana03g000102;Capana10g001912;Capana07g001874;Capana12g002421;Capana12g001743;Capana05g000006;Capana03g000448;Capana07g002106;Capana07g001878;Capana00g003663;Capana08g001896;Capana04g000629	GO:0009055	electron carrier activity	Molecular Function	12	507	321	19836	0.122657	1
Capana03g004124;Capana00g002531;Capana03g001262;Capana06g000896;Capana11g000601;Capana09g002162;Capana08g002748;Capana06g000557;Capana07g000319;Capana10g000707;Capana02g001786;Capana02g001798	GO:0006096	glycolytic process	Biological Process	12	597	352	22035	0.248469	1
Capana00g004654;Capana10g000708;Capana09g002200;Capana09g002190;Capana00g003083;Capana09g001623;Capana09g001698;Capana12g000191;Capana07g000089;Capana03g001611;Capana07g000319;Capana01g002710	GO:0009555	pollen development	Biological Process	12	657	352	22035	0.359284	1
Capana06g000346;Capana11g001875;Capana11g002131;Capana11g001403;Capana08g002007;Capana00g002906;Capana12g002043;Capana01g001719;Capana09g000953;Capana02g001365;Capana01g001931;Capana04g001037	GO:0008152	metabolic process	Biological Process	12	810	352	22035	0.645988	1
Capana01g002710;Capana06g001182;Capana06g002759;Capana09g001698;Capana04g000802;Capana11g000046;Capana11g000601;Capana06g000896;Capana07g001714;Capana11g001709;Capana01g002668;Capana04g001107	GO:0005730	nucleolus	Cellular Component	12	1117	328	20721	0.943214	1
Capana03g003830;Capana00g004127;Capana00g003083;Capana06g002759;Capana03g002635;Capana03g004524;Capana04g000802;Capana07g001714;Capana00g004112;Capana07g001899;Capana03g002309;Capana04g001107	GO:0003677	DNA binding	Molecular Function	12	1471	321	19836	0.998012	1
Capana12g001382;Capana08g001589;Capana08g001236;Capana08g002748;Capana09g002162;Capana03g001262;Capana08g001044;Capana06g001690;Capana03g002635;Capana03g001994;Capana11g002083	GO:0009814	defense response, incompatible interaction	Biological Process	11	244	352	22035	0.00198464	1
Capana03g000473;Capana05g000896;Capana11g002083;Capana09g000038;Capana10g001548;Capana01g001621;Capana01g004370;Capana02g002108;Capana09g001251;Capana01g003629;Capana07g002260	GO:0043067	regulation of programmed cell death	Biological Process	11	280	352	22035	0.00561972	1
Capana04g002257;Capana02g003053;Capana08g001044;Capana03g002400;Capana03g002635;Capana12g002664;Capana10g001548;Capana05g000006;Capana09g000038;Capana08g001724;Capana02g000475	GO:0010035	response to inorganic substance	Biological Process	11	374	352	22035	0.0388972	1
Capana02g002230;Capana00g002676;Capana01g003629;Capana01g004370;Capana04g001107;Capana05g002045;Capana05g000896;Capana03g000473;Capana12g001826;Capana08g001044;Capana03g004524	GO:0035556	intracellular signal transduction	Biological Process	11	400	352	22035	0.0576379	1
Capana08g001044;Capana05g000777;Capana06g000346;Capana04g002782;Capana07g000169;Capana00g001443;Capana01g003629;Capana02g003557;Capana12g001382;Capana01g002710;Capana09g000038	GO:0071310	cellular response to organic substance	Biological Process	11	424	352	22035	0.0795436	1
Capana06g000936;Capana06g000896;Capana03g000448;Capana07g000319;Capana09g001698;Capana09g000061;Capana06g001160;Capana10g000741;Capana01g001179;Capana08g001266;Capana10g000043	GO:0005507	copper ion binding	Molecular Function	11	446	321	19836	0.110449	1
Capana12g001743;Capana12g002404;Capana12g002421;Capana07g001874;Capana03g000102;Capana10g001912;Capana04g000629;Capana00g003663;Capana07g001878;Capana07g002106;Capana09g000097	GO:0005506	iron ion binding	Molecular Function	11	511	321	19836	0.207789	1
Capana01g003920;Capana01g002957;Capana01g003585;Capana08g002007;Capana12g002641;Capana12g001026;Capana02g002814;Capana06g001249;Capana03g001308;Capana08g001555;Capana02g001365	GO:0016787	hydrolase activity	Molecular Function	11	524	321	19836	0.230742	1
Capana04g002775;Capana03g001262;Capana04g000802;Capana03g001538;Capana02g002938;Capana04g000591;Capana10g001912;Capana11g000953;Capana12g001743;Capana06g000728;Capana07g001710	GO:0009965	leaf morphogenesis	Biological Process	11	720	352	22035	0.602646	1
Capana00g001863;Capana12g000371;Capana02g003053;Capana12g002641;Capana08g002007;Capana00g004111;Capana06g000155;Capana01g004216;Capana11g000465;Capana03g000966;Capana05g002207	GO:0044238	primary metabolic process	Biological Process	11	916	352	22035	0.869923	1
Capana02g000554;Capana02g002775;Capana08g001374;Capana06g001415;Capana12g001743;Capana06g000728;Capana08g002312;Capana10g001912;Capana09g001643;Capana02g003486	GO:0015995	chlorophyll biosynthetic process	Biological Process	10	202	352	22035	0.00158541	1
Capana00g002676;Capana04g002427;Capana00g000721;Capana05g001817;Capana03g001183;Capana04g002718;Capana04g002707;Capana04g002426;Capana02g001278;Capana10g000707	GO:0005982	starch metabolic process	Biological Process	10	218	352	22035	0.00276619	1
Capana00g000721;Capana10g001341;Capana09g000038;Capana01g003629;Capana03g002635;Capana06g001690;Capana05g000983;Capana09g001251;Capana00g003083;Capana04g002484	GO:0071702	organic substance transport	Biological Process	10	238	352	22035	0.00513308	1
Capana02g003359;Capana00g004112;Capana00g002623;Capana03g001183;Capana00g002622;Capana03g000473;Capana10g001341;Capana08g002496;Capana04g001433;Capana06g001952	GO:0002237	response to molecule of bacterial origin	Biological Process	10	246	352	22035	0.00643616	1
Capana03g000094;Capana04g002775;Capana04g000591;Capana01g000647;Capana08g002748;Capana09g002162;Capana03g001611;Capana04g000192;Capana07g000961;Capana09g001643	GO:0030003	cellular cation homeostasis	Biological Process	10	263	352	22035	0.0100497	1
Capana01g002668;Capana09g001623;Capana09g001698;Capana01g002710;Capana00g002008;Capana03g003392;Capana03g004124;Capana06g002106;Capana01g000053;Capana03g001262	GO:0010043	response to zinc ion	Biological Process	10	268	352	22035	0.0113616	1
Capana06g001415;Capana02g000554;Capana03g000292;Capana02g003489;Capana12g000026;Capana04g000591;Capana03g000656;Capana02g002775;Capana01g001449;Capana06g001182	GO:0042335	cuticle development	Biological Process	10	277	352	22035	0.0140447	1
Capana08g002312;Capana05g000255;Capana08g001370;Capana01g001931;Capana12g000068;Capana00g004542;Capana01g003585;Capana04g002484;Capana07g000169;Capana03g001258	GO:0048443	stamen development	Biological Process	10	310	352	22035	0.0280231	1
Capana10g000707;Capana03g004124;Capana00g002531;Capana03g001262;Capana02g001786;Capana02g001798;Capana06g000896;Capana08g002748;Capana06g000557;Capana09g002162	GO:0006972	hyperosmotic response	Biological Process	10	318	352	22035	0.0325347	1
Capana03g001262;Capana10g001912;Capana03g001994;Capana12g001743;Capana10g000030;Capana04g001812;Capana03g000746;Capana03g001308;Capana07g001710;Capana09g001643	GO:0019252	starch biosynthetic process	Biological Process	10	322	352	22035	0.0349721	1
Capana01g000534;Capana04g002518;Capana12g002641;Capana08g001374;Capana04g001812;Capana07g001710;Capana03g000815;Capana11g002027;Capana06g000896;Capana11g002032	GO:0019761	glucosinolate biosynthetic process	Biological Process	10	402	352	22035	0.112291	1
Capana08g001589;Capana04g002663;Capana11g002083;Capana12g001382;Capana12g002664;Capana09g000144;Capana02g002230;Capana01g003629;Capana03g003830;Capana09g001251	GO:0031347	regulation of defense response	Biological Process	10	408	352	22035	0.120387	1
Capana06g001415;Capana10g000707;Capana03g000292;Capana02g000554;Capana03g002400;Capana02g002921;Capana01g001621;Capana08g002312;Capana03g000815;Capana02g002775	GO:0043481	anthocyanin accumulation in tissues in response to UV light	Biological Process	10	414	352	22035	0.128799	1
Capana08g002748;Capana09g002162;Capana06g001160;Capana09g001643;Capana07g001271;Capana10g001341;Capana11g000781;Capana00g002157;Capana10g000707;Capana10g000708	GO:0009750	response to fructose	Biological Process	10	430	352	22035	0.152729	1
Capana12g000027;Capana11g000230;Capana02g003489;Capana09g002190;Capana09g002200;Capana05g002006;Capana04g002888;Capana08g001896;Capana01g000647;Capana03g002267	GO:0080167	response to karrikin	Biological Process	10	447	352	22035	0.180423	1
Capana06g001415;Capana02g000554;Capana07g001899;Capana04g000658;Capana08g001896;Capana01g002398;Capana03g000656;Capana09g001881;Capana01g000575;Capana02g002775	GO:0009644	response to high light intensity	Biological Process	10	453	352	22035	0.19072	1
Capana02g001798;Capana02g001786;Capana11g001403;Chilli_newGene_177;Capana00g002531;Capana06g001952;Capana01g002957;Capana01g000466;Capana08g002410;Chilli_newGene_148	GO:0006508	proteolysis	Biological Process	10	479	352	22035	0.238151	1
Capana02g002356;Capana07g000351;Capana01g002668;Capana00g004127;Capana07g000089;Capana04g001433;Capana03g004124;Capana02g001299;Capana04g001544;Capana01g003585	GO:0048366	leaf development	Biological Process	10	510	352	22035	0.299601	1
Capana11g001388;Capana06g001415;Capana02g003489;Capana07g001874;Capana07g002106;Capana02g000554;Capana02g002775;Capana07g001878;Capana00g003663;Capana02g002356	GO:0009416	response to light stimulus	Biological Process	10	521	352	22035	0.322354	1
Capana10g000317;Capana09g000038;Capana00g004127;Capana02g001940;Capana11g001697;Capana02g001299;Capana02g002938;Capana09g000061;Capana01g000693;Capana00g001863	GO:0048364	root development	Biological Process	10	537	352	22035	0.356056	1
Capana06g001383;Capana04g000148;Capana02g003359;Capana10g002263;Capana02g003486;Capana02g002990;Capana06g001275;Capana00g002623;Capana04g000591;Capana08g002312	GO:0009827	plant-type cell wall modification	Biological Process	10	567	352	22035	0.420303	1
Capana12g002510;Capana02g001365;Capana09g000038;Capana04g000658;Capana12g001743;Capana01g003629;Capana10g002379;Capana00g001863;Capana11g002083;Capana04g001107	GO:0048608	reproductive structure development	Biological Process	10	588	352	22035	0.465316	1
Capana04g002775;Capana00g001443;Capana01g003585;Capana04g002426;Capana07g000169;Capana03g004113;Capana11g000953;Capana01g001931;Capana00g002676;Capana01g002710	GO:0009664	plant-type cell wall organization	Biological Process	10	621	352	22035	0.53463	1
Capana02g001365;Capana12g002510;Capana03g000474;Capana02g001101;Capana10g002379;Capana06g001952;Capana12g002404;Capana11g002083;Capana04g001107;Capana09g000953	GO:0044767	single-organism developmental process	Biological Process	10	762	352	22035	0.779156	1
Capana07g001899;Capana01g002668;Capana12g002736;Capana12g002421;Capana11g001403;Capana02g000554;Capana06g000557;Capana02g003489;Capana06g001415;Capana02g002775	GO:0005783	endoplasmic reticulum	Cellular Component	10	1038	328	20721	0.969286	1
Capana00g001443;Capana00g000721;Capana00g002676;Capana07g000169;Capana04g002484;Capana12g000027;Capana04g002426;Capana03g000966;Capana04g002707	GO:0019222	regulation of metabolic process	Biological Process	9	161	352	22035	0.00116526	1
Capana08g001374;Capana02g000554;Capana02g002775;Capana12g001743;Capana06g001415;Capana07g001710;Capana06g000728;Capana10g001912;Capana02g003486	GO:0006636	unsaturated fatty acid biosynthetic process	Biological Process	9	196	352	22035	0.00440139	1
Chilli_newGene_11450;Capana00g002531;Capana10g001645;Chilli_newGene_14267;Capana12g000999;Capana03g003991;Chilli_newGene_13945;Capana03g003989;Capana02g001861	GO:0006629	lipid metabolic process	Biological Process	9	199	352	22035	0.00485619	1
Capana01g003710;Capana04g000742;Capana02g002108;Capana07g002260;Capana09g002162;Capana00g002623;Capana08g002748;Capana00g002622;Capana01g001621	GO:0031625	ubiquitin protein ligase binding	Molecular Function	9	221	321	19836	0.0101307	1
Capana12g000538;Capana03g003222;Capana11g000465;Capana03g004124;Capana01g001421;Capana01g001621;Capana04g002427;Capana05g000006;Capana09g000038	GO:0019438	aromatic compound biosynthetic process	Biological Process	9	254	352	22035	0.0214388	1
Capana00g001443;Capana07g000169;Capana00g004962;Capana00g004542;Capana07g002224;Capana03g000292;Capana12g002157;Capana04g002718;Capana08g001370	GO:2000026	regulation of multicellular organismal development	Biological Process	9	258	352	22035	0.0234241	1
Capana08g002496;Capana02g003486;Capana06g000728;Capana03g002267;Capana08g002192;Capana04g002775;Capana10g001341;Capana00g002623;Capana00g002622	GO:0043900	regulation of multi-organism process	Biological Process	9	305	352	22035	0.057256	1
Capana08g001252;Capana10g001341;Capana05g001817;Capana04g000148;Capana11g000230;Capana06g001383;Capana02g002230;Capana04g002888;Capana09g001539	GO:0043090	amino acid import	Biological Process	9	311	352	22035	0.0631011	1
Capana03g003991;Capana02g000554;Capana06g001415;Capana07g001710;Capana02g001861;Capana03g003989;Capana02g002775;Capana11g002027;Capana11g002032	GO:0009695	jasmonic acid biosynthetic process	Biological Process	9	354	352	22035	0.115807	1
Capana01g000500;Capana03g000473;Capana01g003568;Capana04g001037;Capana03g001994;Capana06g001460;Capana06g001182;Capana01g001621;Capana09g001251	GO:0009863	salicylic acid mediated signaling pathway	Biological Process	9	356	352	22035	0.118718	1
Capana01g001621;Capana01g001421;Capana01g003629;Capana09g001251;Capana01g004370;Capana00g000721;Capana05g001817;Capana03g002635;Capana11g002083	GO:0048519	negative regulation of biological process	Biological Process	9	401	352	22035	0.19413	1
Capana05g000983;Capana00g003083;Capana01g002668;Capana10g000741;Capana10g000055;Capana02g001326;Capana02g003053;Capana08g001252;Capana11g000046	GO:0005516	calmodulin binding	Molecular Function	9	397	321	19836	0.196138	1
Capana10g000043;Capana04g002775;Capana10g000707;Capana06g001415;Capana02g000554;Capana02g002921;Capana01g001621;Capana02g002775;Capana03g000815	GO:0009932	cell tip growth	Biological Process	9	411	352	22035	0.213211	1
Capana12g000068;Capana10g000707;Capana06g001415;Capana01g001931;Capana02g000554;Capana04g001433;Capana02g002775;Capana02g002921;Capana01g001621	GO:0000271	polysaccharide biosynthetic process	Biological Process	9	420	352	22035	0.230997	1
Capana03g003222;Capana06g000936;Capana09g001881;Capana01g000575;Capana03g000746;Capana02g003486;Capana09g002303;Capana10g000043;Capana04g000197	GO:0006457	protein folding	Biological Process	9	440	352	22035	0.272321	1
Capana00g004816;Capana03g000306;Capana03g002330;Capana03g002331;Capana04g000802;Capana01g001358;Capana06g001275;Capana09g000252;Capana01g001931	GO:0016301	kinase activity	Molecular Function	9	451	321	19836	0.308644	1
Capana02g003557;Capana09g000038;Capana04g001246;Capana05g000777;Capana03g000473;Capana02g003053;Capana04g002663;Capana05g000896;Capana05g002207	GO:0033554	cellular response to stress	Biological Process	9	487	352	22035	0.376093	1
Capana03g001262;Capana08g001266;Capana04g002775;Capana03g004124;Capana01g002710;Capana09g001698;Capana01g002668;Capana01g003631;Capana06g000936	GO:0042803	protein homodimerization activity	Molecular Function	9	508	321	19836	0.43886	1
Capana06g001952;Capana02g001278;Capana00g001863;Capana04g002663;Capana11g001697;Capana02g001365;Capana09g000038;Capana10g000317;Capana05g000255	GO:0009653	anatomical structure morphogenesis	Biological Process	9	577	352	22035	0.575943	1
Capana02g003053;Capana08g002007;Capana03g003115;Capana11g000465;Capana03g000966;Capana03g003222;Capana12g001382;Capana11g001697;Capana07g000089	GO:0044260	cellular macromolecule metabolic process	Biological Process	9	588	352	22035	0.598657	1
Capana07g001710;Capana07g001714;Capana10g001341;Capana10g000043;Capana04g000148;Capana11g002027;Capana11g001875;Capana04g002775;Capana05g002045	GO:0009738	abscisic acid-activated signaling pathway	Biological Process	9	699	352	22035	0.788915	1
Capana08g002312;Capana04g000591;Capana02g002990;Capana00g002623;Capana02g003486;Capana08g001724;Capana02g003359;Capana01g000534;Capana10g002263	GO:0009860	pollen tube growth	Biological Process	9	772	352	22035	0.872065	1
Capana09g001623;Capana00g004112;Capana06g001160;Capana00g002622;Capana00g002623;Capana03g004303;Capana08g002496;Capana03g003830	GO:0009625	response to insect	Biological Process	8	145	352	22035	0.00234657	1
Capana03g000656;Capana06g001415;Capana01g002398;Capana08g001896;Capana02g000554;Capana02g002775;Capana09g000061;Capana08g002312	GO:0010155	regulation of proton transport	Biological Process	8	155	352	22035	0.00353587	1
Capana04g002718;Capana08g001370;Capana00g000721;Capana04g002484;Capana12g000068;Capana04g001433;Capana04g002707;Capana08g001724	GO:0071669	plant-type cell wall organization or biogenesis	Biological Process	8	178	352	22035	0.00801471	1
Capana02g000554;Capana02g002775;Capana11g000601;Capana01g003631;Capana06g001415;Capana03g000656;Capana00g001880;Capana09g000097	GO:0006633	fatty acid biosynthetic process	Biological Process	8	189	352	22035	0.0112624	1
Capana10g001912;Capana09g001643;Capana06g000728;Capana10g000030;Capana04g001812;Capana10g002214;Capana03g001994;Capana12g001743	GO:0043085	positive regulation of catalytic activity	Biological Process	8	227	352	22035	0.0299995	1
Capana03g001262;Capana10g001912;Capana03g001994;Capana12g001743;Capana04g001812;Capana10g000030;Capana03g000746;Capana09g001643	GO:0000023	maltose metabolic process	Biological Process	8	260	352	22035	0.058162	1
Capana00g004112;Capana09g002303;Capana12g001826;Capana02g002230;Capana06g000728;Capana08g000429;Capana09g001251;Capana08g002496	GO:0042631	cellular response to water deprivation	Biological Process	8	285	352	22035	0.0879725	1
Capana06g001383;Capana02g003359;Capana04g000148;Capana08g002132;Capana08g001266;Capana10g000043;Capana12g000538;Capana10g000741	GO:0005509	calcium ion binding	Molecular Function	8	282	321	19836	0.0887259	1
Capana07g002106;Capana07g001878;Capana00g003663;Capana12g002421;Capana03g003392;Capana03g000102;Capana06g001525;Capana07g001874	GO:0004497	monooxygenase activity	Molecular Function	8	290	321	19836	0.100058	1
Capana04g002718;Capana00g002676;Capana04g002426;Capana05g001817;Capana07g000169;Capana03g004113;Capana00g001443;Capana11g000953	GO:0042545	cell wall modification	Biological Process	8	294	352	22035	0.100539	1
Capana06g001249;Capana10g000317;Capana02g002775;Capana02g002219;Capana10g000708;Capana02g000554;Capana06g001415;Capana04g000351	GO:0022626	cytosolic ribosome	Cellular Component	8	310	328	20721	0.120571	1
Capana00g004112;Capana04g002775;Capana12g001826;Capana07g001899;Capana02g002230;Capana10g001548;Capana09g001251;Capana08g000429	GO:0048527	lateral root development	Biological Process	8	317	352	22035	0.136943	1
Capana04g002888;Capana09g001539;Capana11g000230;Capana06g001383;Capana04g000148;Capana05g001817;Capana08g001252;Capana10g001341	GO:0006888	ER to Golgi vesicle-mediated transport	Biological Process	8	338	352	22035	0.175209	1
Capana11g000601;Capana02g002775;Capana00g003083;Capana02g000554;Capana06g001415;Capana03g004124;Capana05g001817;Capana03g001262	GO:0016132	brassinosteroid biosynthetic process	Biological Process	8	348	352	22035	0.194948	1
Capana03g003830;Capana04g000629;Capana12g002736;Capana12g000371;Capana03g000102;Capana02g001628;Capana12g002404;Capana11g002131	GO:0009813	flavonoid biosynthetic process	Biological Process	8	369	352	22035	0.23914	1
Capana02g000475;Capana01g002710;Capana12g002529;Capana00g004542;Capana00g004962;Capana12g002157;Capana07g000089;Capana00g000721	GO:0097159	organic cyclic compound binding	Molecular Function	8	391	321	19836	0.300395	1
Capana01g001266;Capana01g002957;Capana06g000155;Capana01g004216;Capana02g002450;Capana04g001037;Capana03g000775;Capana12g001633	GO:0071704	organic substance metabolic process	Biological Process	8	454	352	22035	0.439512	1
Capana03g003830;Capana09g000144;Capana00g004816;Capana02g002230;Capana12g000999;Capana08g001044;Capana03g002635;Capana01g000534	GO:0009751	response to salicylic acid	Biological Process	8	459	352	22035	0.451566	1
Capana06g002106;Capana07g001899;Capana00g002008;Capana02g002938;Capana02g002230;Capana06g001011;Capana08g000429;Capana12g001026	GO:0009407	toxin catabolic process	Biological Process	8	507	352	22035	0.563761	1
Capana10g002379;Capana01g003631;Capana04g001107;Capana00g002531;Capana01g001421;Capana02g001365;Capana12g001028;Capana07g002224	GO:0048513	organ development	Biological Process	8	551	352	22035	0.656971	1
Capana04g002426;Capana03g001538;Capana12g000068;Capana01g003585;Capana00g001443;Capana00g002676;Capana08g001370;Capana07g000169	GO:0051301	cell division	Biological Process	8	554	352	22035	0.662888	1
Capana02g000554;Capana12g002736;Capana02g002775;Capana02g003489;Capana03g000656;Capana06g001415;Capana09g000097	GO:0000038	very long-chain fatty acid metabolic process	Biological Process	7	109	352	22035	0.00185135	1
Capana04g002426;Capana04g002484;Capana04g002707;Capana00g002676;Capana04g002775;Capana00g000721;Capana00g001443	GO:0002764	immune response-regulating signaling pathway	Biological Process	7	118	352	22035	0.00290138	1
Capana02g002921;Capana03g004113;Capana04g002775;Capana12g000068;Capana04g002484;Capana08g001724;Capana12g002157	GO:0006073	cellular glucan metabolic process	Biological Process	7	130	352	22035	0.00494701	1
Capana02g002775;Capana02g000554;Capana11g000601;Capana05g000028;Capana06g001415;Capana12g000191;Capana10g000055	GO:0048868	pollen tube development	Biological Process	7	136	352	22035	0.006306	1
Capana00g002676;Capana00g000721;Capana00g001443;Capana04g002775;Capana04g002426;Capana04g002484;Capana04g002707	GO:0010204	defense response signaling pathway, resistance gene-independent	Biological Process	7	148	352	22035	0.0098329	1
Capana02g001101;Capana12g002404;Capana00g002008;Capana02g001628;Capana02g000014;Capana00g001942;Capana06g002106	GO:0016706	oxidoreductase activity, acting on paired donors, with incorporation or reduction of molecular oxygen, 2-oxoglutarate as one donor, and incorporation of one atom each of oxygen into both donors	Molecular Function	7	155	321	19836	0.0132592	1
Capana06g001383;Capana11g000230;Capana05g001734;Capana04g002888;Capana08g001252;Capana10g001341;Capana04g000148	GO:0006862	nucleotide transport	Biological Process	7	160	352	22035	0.0146199	1
Capana04g000591;Capana01g000647;Capana09g001643;Capana07g000961;Capana04g002775;Capana04g000192;Capana03g000094	GO:0070838	divalent metal ion transport	Biological Process	7	160	352	22035	0.0146199	1
Capana04g001246;Capana02g002990;Capana08g002748;Capana06g000557;Capana09g002162;Capana05g000522;Capana08g002496	GO:0009269	response to desiccation	Biological Process	7	164	352	22035	0.0165321	1
Capana03g001262;Capana03g000292;Capana02g000554;Capana02g002775;Capana06g000936;Capana01g000694;Capana06g001415	GO:0016226	iron-sulfur cluster assembly	Biological Process	7	177	352	22035	0.0239609	1
Capana06g002106;Capana01g000534;Capana04g002518;Capana00g002008;Capana01g001358;Capana02g001786;Capana02g001798	GO:0015996	chlorophyll catabolic process	Biological Process	7	194	352	22035	0.0367633	1
Capana11g001709;Capana11g000953;Capana02g001299;Capana12g002510;Capana12g000068;Capana03g001538;Capana01g001931	GO:0010073	meristem maintenance	Biological Process	7	210	352	22035	0.0523266	1
Capana12g001026;Capana02g000475;Capana02g003489;Capana04g002257;Capana08g001266;Capana08g001466;Capana06g002759	GO:0009579	thylakoid	Cellular Component	7	215	328	20721	0.0556418	1
Capana07g000351;Capana02g002921;Capana05g001817;Capana03g002400;Capana10g000707;Capana02g002219;Capana03g001538	GO:0009926	auxin polar transport	Biological Process	7	245	352	22035	0.0990403	1
Capana09g001881;Capana02g002219;Capana10g002214;Capana06g001525;Capana02g001798;Capana02g001786;Capana06g001160	GO:0042744	hydrogen peroxide catabolic process	Biological Process	7	249	352	22035	0.105489	1
Capana12g002736;Capana03g001262;Capana01g002710;Capana02g003073;Capana09g001698;Capana01g002668;Capana04g001246	GO:0009809	lignin biosynthetic process	Biological Process	7	254	352	22035	0.11386	1
Capana00g001443;Capana00g000721;Capana04g002775;Capana04g002484;Capana04g002707;Capana00g002676;Capana04g002426	GO:0016045	detection of bacterium	Biological Process	7	257	352	22035	0.119045	1
Capana00g003663;Capana07g001878;Capana07g002106;Capana07g000089;Capana07g001874;Capana03g004113;Capana12g002157	GO:0009741	response to brassinosteroid	Biological Process	7	265	352	22035	0.133458	1
Capana04g002775;Capana01g001931;Capana01g003585;Capana01g001621;Capana02g002938;Capana08g001724;Capana08g002410	GO:0009742	brassinosteroid mediated signaling pathway	Biological Process	7	278	352	22035	0.158613	1
Capana07g001874;Capana03g000102;Capana03g003392;Capana12g002421;Capana07g001878;Capana00g003663;Capana07g002106	GO:0016705	oxidoreductase activity, acting on paired donors, with incorporation or reduction of molecular oxygen	Molecular Function	7	288	321	19836	0.187238	1
Capana01g001421;Capana11g001709;Capana08g001466;Capana02g000475;Capana01g003631;Capana04g002257;Capana04g002782	GO:0048827	phyllome development	Biological Process	7	312	352	22035	0.233207	1
Capana09g002162;Capana08g002748;Capana09g001623;Capana00g004816;Capana00g003083;Capana01g000053;Capana02g002990	GO:0006826	iron ion transport	Biological Process	7	312	352	22035	0.233207	1
Capana04g002427;Capana08g001370;Capana03g002598;Capana02g003557;Capana02g000475;Capana04g002257;Capana03g001258	GO:0010468	regulation of gene expression	Biological Process	7	328	352	22035	0.271794	1
Capana04g002484;Capana06g001517;Capana01g000053;Capana08g001915;Capana06g000896;Capana03g001183;Capana01g002668	GO:0048316	seed development	Biological Process	7	348	352	22035	0.322132	1
Capana02g002108;Capana07g002260;Capana03g003222;Capana12g001028;Capana02g002478;Capana01g001266;Capana01g002957	GO:0051716	cellular response to stimulus	Biological Process	7	385	352	22035	0.41819	1
Capana02g002230;Capana06g001011;Capana00g002008;Capana12g001026;Capana08g000429;Capana06g002106;Capana10g000043	GO:0010583	response to cyclopentenone	Biological Process	7	402	352	22035	0.462255	1
Capana03g004303;Capana08g002748;Capana09g002162;Capana07g000961;Capana00g004816;Capana02g001786;Capana02g001798	GO:0045492	xylan biosynthetic process	Biological Process	7	408	352	22035	0.477648	1
Capana02g001786;Capana02g001798;Capana03g004303;Capana09g002162;Capana08g002748;Capana07g000961;Capana00g004816	GO:0010413	glucuronoxylan metabolic process	Biological Process	7	408	352	22035	0.477648	1
Capana00g003083;Capana03g001611;Capana08g001044;Capana01g001931;Capana02g001786;Capana02g001798;Capana02g003053	GO:0010150	leaf senescence	Biological Process	7	409	352	22035	0.480203	1
Capana03g000474;Capana09g001539;Capana08g002748;Capana09g002162;Capana00g004542;Capana00g004111;Capana03g002309	GO:0006810	transport	Biological Process	7	414	352	22035	0.492925	1
Capana03g003830;Capana00g003083;Capana02g002230;Capana10g001548;Capana04g000658;Capana07g001714;Capana07g001787	GO:0045892	negative regulation of transcription, DNA-templated	Biological Process	7	465	352	22035	0.61566	1
Capana02g000554;Capana10g000707;Capana06g001415;Capana01g001621;Capana02g002921;Capana02g002775;Capana03g000815	GO:0009825	multidimensional cell growth	Biological Process	7	482	352	22035	0.652855	1
Capana02g000475;Capana12g002664;Capana04g001433;Capana12g000068;Capana06g001952;Capana02g003489;Capana08g001266	GO:0006996	organelle organization	Biological Process	7	487	352	22035	0.66338	1
Capana02g001101;Capana08g002054;Capana08g002051;Capana08g001915;Capana03g003724;Capana06g001082;Capana11g002179	GO:0009987	cellular process	Biological Process	7	490	352	22035	0.669602	1
Capana06g001249;Capana09g002200;Capana09g002190;Capana02g002990;Capana08g001266;Capana04g000658;Capana04g001246	GO:0006979	response to oxidative stress	Biological Process	7	517	352	22035	0.722343	1
Capana02g002219;Capana03g001183;Capana04g002775;Capana05g001817;Capana04g001246;Capana01g001621;Capana04g002707	GO:0010075	regulation of meristem growth	Biological Process	7	527	352	22035	0.740358	1
Capana01g000466;Capana07g000089;Capana10g002214;Capana07g001787;Capana06g001275;Capana06g001952;Capana03g000983	GO:0042802	identical protein binding	Molecular Function	7	523	321	19836	0.74562	1
Capana02g001940;Capana02g001101;Capana05g000777;Capana12g001743;Capana12g002404;Capana06g001160;Capana02g003557	GO:0009725	response to hormone	Biological Process	7	614	352	22035	0.863008	1
Capana07g002106;Capana11g002032;Capana07g001878;Capana00g003663;Capana11g002027;Capana07g001874	GO:0016131	brassinosteroid metabolic process	Biological Process	6	98	352	22035	0.00489395	1
Capana00g001443;Capana07g000169;Capana00g002676;Capana01g003585;Capana12g000068;Capana04g002426	GO:0040008	regulation of growth	Biological Process	6	101	352	22035	0.00566357	1
Capana02g000475;Capana03g000473;Capana08g001466;Capana02g003557;Capana08g001044;Capana04g002257	GO:0048523	negative regulation of cellular process	Biological Process	6	102	352	22035	0.00593872	1
Capana00g002676;Capana00g000721;Capana11g000953;Capana12g000068;Capana04g002426;Capana02g001278	GO:0048509	regulation of meristem development	Biological Process	6	105	352	22035	0.00682262	1
Capana04g001433;Capana04g002707;Capana01g001621;Capana07g000089;Capana01g001931;Capana03g001183	GO:0033612	receptor serine/threonine kinase binding	Molecular Function	6	105	321	19836	0.00723302	1
Capana06g001609;Capana10g001268;Capana06g001460;Capana01g000534;Capana10g001225;Capana01g003568	GO:0006869	lipid transport	Biological Process	6	130	352	22035	0.018215	1
Capana04g002707;Capana04g002484;Capana04g002426;Capana00g000721;Capana04g002775;Capana00g002676	GO:0019199	transmembrane receptor protein kinase activity	Molecular Function	6	129	321	19836	0.0185947	1
Capana02g002775;Capana02g000554;Capana01g001931;Capana10g000707;Capana06g001415;Capana11g000781	GO:0030243	cellulose metabolic process	Biological Process	6	135	352	22035	0.0214962	1
Capana08g001252;Capana10g001341;Capana04g000148;Capana06g001383;Capana11g000230;Capana04g002888	GO:0015802	basic amino acid transport	Biological Process	6	138	352	22035	0.0236454	1
Capana06g001690;Capana04g001433;Capana01g000466;Capana01g003568;Capana01g000500;Capana06g001460	GO:0010102	lateral root morphogenesis	Biological Process	6	151	352	22035	0.0346108	1
Capana07g002106;Capana00g003663;Capana12g001743;Capana07g001878;Capana10g001912;Capana07g001874	GO:0019825	oxygen binding	Molecular Function	6	173	321	19836	0.0626749	1
Capana08g001466;Capana04g002257;Capana11g000465;Capana11g001388;Capana02g000475;Capana03g003222	GO:0044281	small molecule metabolic process	Biological Process	6	224	352	22035	0.150331	1
Capana02g002219;Capana07g002224;Capana05g000020;Capana02g003073;Capana03g003989;Capana03g003991	GO:0032259	methylation	Biological Process	6	224	352	22035	0.150331	1
Capana03g000448;Capana05g000006;Capana00g000721;Capana03g001308;Capana04g002707;Capana04g002484	GO:0044711	single-organism biosynthetic process	Biological Process	6	235	352	22035	0.175245	1
Capana01g002710;Capana08g001466;Capana12g000191;Capana01g002668;Capana09g001698;Capana04g002775	GO:0009553	embryo sac development	Biological Process	6	236	352	22035	0.17759	1
Capana01g000104;Capana02g003507;Capana12g001028;Capana01g000694;Chilli_newGene_5352;Capana06g000728	GO:0005840	ribosome	Cellular Component	6	253	328	20721	0.213393	1
Capana00g001942;Capana00g002008;Capana05g001734;Capana05g000896;Capana02g000014;Capana10g000043	GO:0009693	ethylene biosynthetic process	Biological Process	6	274	352	22035	0.274688	1
Capana02g002230;Capana09g001251;Capana08g000429;Capana00g004112;Capana03g001994;Capana12g001826	GO:0019375	galactolipid biosynthetic process	Biological Process	6	276	352	22035	0.28014	1
Capana03g003830;Capana11g000601;Capana02g002775;Capana02g003073;Capana06g001415;Capana02g000554	GO:0009805	coumarin biosynthetic process	Biological Process	6	286	352	22035	0.307739	1
Capana00g003083;Capana09g001623;Capana00g004816;Capana08g002748;Capana09g002162;Capana02g002990	GO:0010106	cellular response to iron ion starvation	Biological Process	6	296	352	22035	0.335785	1
Capana03g001262;Capana02g003358;Capana04g000148;Capana06g001383;Capana03g004124;Capana01g002668	GO:0010119	regulation of stomatal movement	Biological Process	6	302	352	22035	0.352757	1
Capana11g000953;Capana04g002775;Capana10g000707;Capana03g001538;Capana04g000195;Capana01g003631	GO:0009944	polarity specification of adaxial/abaxial axis	Biological Process	6	356	352	22035	0.50468	1
Capana02g002775;Capana05g001817;Capana11g000781;Capana06g001415;Capana10g000708;Capana02g000554	GO:0009832	plant-type cell wall biogenesis	Biological Process	6	366	352	22035	0.53167	1
Capana00g004112;Capana04g000802;Capana12g001826;Capana02g002230;Capana08g000429;Capana09g001251	GO:0016036	cellular response to phosphate starvation	Biological Process	6	415	352	22035	0.653523	1
Capana08g001266;Capana01g000575;Capana09g001881;Capana03g004113;Capana04g000658;Capana06g000896	GO:0009408	response to heat	Biological Process	6	567	352	22035	0.892774	1
Capana02g002938;Capana08g002312;Capana05g000028;Capana06g000728;Capana10g000707;Capana10g002263	GO:0009909	regulation of flower development	Biological Process	6	600	352	22035	0.92006	1
Capana07g000522;Capana05g000006;Capana01g001931;Capana08g001724;Capana09g000097;Capana02g002513	GO:0016491	oxidoreductase activity	Molecular Function	6	693	321	19836	0.970127	1
Capana08g001236;Capana02g002478;Capana00g004571;Capana08g002306;Capana02g002479	GO:0006032	chitin catabolic process	Biological Process	5	68	352	22035	0.00463006	1
Capana03g004124;Capana03g001262;Capana01g002710;Capana09g001698;Capana01g002668	GO:0000380	alternative mRNA splicing, via spliceosome	Biological Process	5	68	352	22035	0.00463006	1
Capana01g002668;Capana09g001698;Capana01g002710;Capana03g001262;Capana03g004124	GO:0016621	cinnamoyl-CoA reductase activity	Molecular Function	5	68	321	19836	0.00487903	1
Capana12g002157;Capana04g002427;Capana03g001258;Capana00g004542;Capana00g004962	GO:0032989	cellular component morphogenesis	Biological Process	5	82	352	22035	0.0101223	1
Capana02g002479;Capana08g002306;Capana02g002478;Capana12g000999;Capana08g002410	GO:0005615	extracellular space	Cellular Component	5	91	328	20721	0.0148218	1
Capana02g000475;Capana08g001466;Capana04g002257;Capana01g002668;Capana07g000319	GO:0006006	glucose metabolic process	Biological Process	5	95	352	22035	0.0182034	1
Capana06g000896;Capana07g001271;Capana02g003489;Capana07g000319;Capana01g004370	GO:0051287	NAD binding	Molecular Function	5	94	321	19836	0.0183348	1
Capana00g002794;Capana10g000141;Capana01g000647;Capana09g000473;Capana00g002800	GO:0018298	protein-chromophore linkage	Biological Process	5	97	352	22035	0.0197379	1
Capana07g002106;Capana07g001878;Capana00g003663;Capana04g002775;Capana07g001874	GO:0010268	brassinosteroid homeostasis	Biological Process	5	123	352	22035	0.0476228	1
Capana04g001037;Capana03g000815;Capana03g000983;Capana11g001875;Capana11g002131	GO:0016758	transferase activity, transferring hexosyl groups	Molecular Function	5	124	321	19836	0.0512157	1
Capana02g001861;Capana02g002775;Capana02g000554;Capana06g001415;Capana01g003631	GO:0044272	sulfur compound biosynthetic process	Biological Process	5	136	352	22035	0.0674055	1
Capana06g001415;Capana01g003631;Capana02g002775;Capana02g000554;Capana09g000061	GO:0008652	cellular amino acid biosynthetic process	Biological Process	5	136	352	22035	0.0674055	1
Capana04g000148;Capana08g001252;Capana04g002888;Capana06g001383;Capana11g000230	GO:0015696	ammonium transport	Biological Process	5	138	352	22035	0.0707993	1
Capana02g002108;Capana02g001365;Capana06g001609;Capana01g002710;Capana10g001225	GO:0051704	multi-organism process	Biological Process	5	140	352	22035	0.0742855	1
Capana07g001710;Capana02g002219;Capana06g001415;Capana02g002775;Capana02g000554	GO:0006546	glycine catabolic process	Biological Process	5	143	352	22035	0.079687	1
Capana11g000751;Capana00g002182;Capana02g002513;Capana10g001912;Capana12g001743	GO:0016556	mRNA modification	Biological Process	5	144	352	22035	0.0815331	1
Capana12g000068;Capana00g004542;Capana00g000721;Capana04g001107;Capana03g001258	GO:0033993	response to lipid	Biological Process	5	146	352	22035	0.0852931	1
Capana12g000027;Capana08g001495;Capana02g003489;Capana09g000953;Capana02g001861	GO:0008610	lipid biosynthetic process	Biological Process	5	147	352	22035	0.0872069	1
Capana08g001370;Capana07g000169;Capana12g000027;Capana10g000030;Capana12g000538	GO:0044262	cellular carbohydrate metabolic process	Biological Process	5	154	352	22035	0.101222	1
Capana04g001433;Capana01g003631;Capana09g001698;Capana01g002668;Capana01g002710	GO:0010223	secondary shoot formation	Biological Process	5	154	352	22035	0.101222	1
Capana00g002676;Capana02g003002;Capana04g002663;Capana12g001826;Capana01g003585	GO:0052542	defense response by callose deposition	Biological Process	5	155	352	22035	0.103311	1
Capana08g001236;Capana04g000802;Capana02g001798;Capana02g001786;Capana12g000999	GO:0009817	defense response to fungus, incompatible interaction	Biological Process	5	162	352	22035	0.118524	1
Capana04g002427;Capana06g001525;Capana04g002718;Capana03g002635;Capana08g001044	GO:0048518	positive regulation of biological process	Biological Process	5	164	352	22035	0.123055	1
Capana05g000255;Capana10g001548;Capana05g000896;Capana02g001278;Capana03g000474	GO:0033036	macromolecule localization	Biological Process	5	167	352	22035	0.13	1
Capana04g002257;Capana04g002775;Capana08g001466;Capana02g000475;Capana04g000591	GO:0043248	proteasome assembly	Biological Process	5	171	352	22035	0.13953	1
Capana05g002412;Capana03g002400;Capana08g002054;Capana08g002051;Capana06g001011	GO:0042626	ATPase activity, coupled to transmembrane movement of substances	Molecular Function	5	171	321	19836	0.144873	1
Capana00g002906;Capana02g002921;Capana03g004113;Capana00g002157;Capana04g000195	GO:0004553	hydrolase activity, hydrolyzing O-glycosyl compounds	Molecular Function	5	177	321	19836	0.16016	1
Capana03g004524;Capana05g001734;Capana03g000815;Capana02g002921;Capana03g004113	GO:0009612	response to mechanical stimulus	Biological Process	5	184	352	22035	0.172486	1
Capana02g000475;Capana04g002257;Capana01g000693;Capana08g001466;Capana00g004127	GO:0048468	cell development	Biological Process	5	209	352	22035	0.242903	1
Capana04g002782;Capana07g000169;Capana12g001382;Capana00g001443;Capana01g001266	GO:0009719	response to endogenous stimulus	Biological Process	5	218	352	22035	0.269949	1
Capana11g002131;Capana04g000629;Capana03g003392;Capana03g000102;Capana07g000089	GO:0009411	response to UV	Biological Process	5	223	352	22035	0.285251	1
Capana02g002356;Capana01g003585;Capana04g001544;Capana03g004124;Capana03g001538	GO:0010305	leaf vascular tissue pattern formation	Biological Process	5	234	352	22035	0.319432	1
Capana09g002162;Capana08g002748;Capana00g004111;Capana10g001268;Capana03g000474	GO:0005215	transporter activity	Molecular Function	5	238	321	19836	0.341735	1
Capana03g004113;Capana05g001817;Capana04g000195;Capana04g001433;Capana02g002921	GO:0010089	xylem development	Biological Process	5	257	352	22035	0.392022	1
Capana08g001370;Capana05g000255;Capana04g002663;Capana12g002641;Capana12g000027	GO:1901360	organic cyclic compound metabolic process	Biological Process	5	263	352	22035	0.410958	1
Capana02g003486;Capana02g002775;Capana04g002775;Capana02g000554;Capana06g001415	GO:0010584	pollen exine formation	Biological Process	5	265	352	22035	0.417253	1
Capana01g000575;Capana12g002664;Capana06g001952;Capana00g004111;Capana05g002045	GO:0006970	response to osmotic stress	Biological Process	5	269	352	22035	0.42981	1
Capana00g002531;Capana10g000707;Capana01g004216;Capana02g001798;Capana02g001786	GO:0009266	response to temperature stimulus	Biological Process	5	278	352	22035	0.457846	1
Capana08g001466;Capana01g000466;Capana03g003830;Capana03g000473;Capana04g001433	GO:0009605	response to external stimulus	Biological Process	5	278	352	22035	0.457846	1
Capana05g001734;Capana10g000708;Capana12g002664;Capana07g001271;Capana03g000815	GO:0006007	glucose catabolic process	Biological Process	5	286	352	22035	0.482438	1
Capana12g001026;Capana02g000475;Capana08g001466;Capana06g001013;Capana04g002257	GO:0016887	ATPase activity	Molecular Function	5	300	321	19836	0.536093	1
Capana05g000255;Capana08g001370;Capana02g001278;Capana01g003568;Capana11g000953	GO:0048589	developmental growth	Biological Process	5	307	352	22035	0.544964	1
Capana09g001388;Capana01g000534;Capana08g001252;Capana07g000351;Capana06g000557	GO:0009705	plant-type vacuole membrane	Cellular Component	5	318	328	20721	0.568228	1
Capana02g001299;Capana04g001433;Capana07g000089;Capana03g000815;Capana01g001621	GO:0010817	regulation of hormone levels	Biological Process	5	341	352	22035	0.637838	1
Capana00g004127;Capana01g003631;Capana02g001299;Capana10g000707;Capana04g000195	GO:0010051	xylem and phloem pattern formation	Biological Process	5	367	352	22035	0.700425	1
Capana01g000694;Chilli_newGene_5352;Capana11g002306;Capana01g000104;Capana02g003507	GO:0003735	structural constituent of ribosome	Molecular Function	5	403	321	19836	0.783872	1
Capana03g004113;Capana01g003568;Capana03g000292;Capana03g002400;Capana03g001538	GO:0048765	root hair cell differentiation	Biological Process	5	412	352	22035	0.790179	1
Capana01g000053;Capana05g001734;Capana03g002400;Capana09g001388;Capana04g000049	GO:0055085	transmembrane transport	Biological Process	5	420	352	22035	0.803716	1
Capana03g003830;Capana12g002736;Capana09g002200;Capana09g002190;Capana04g002775	GO:0010224	response to UV-B	Biological Process	5	431	352	22035	0.821194	1
Capana01g000694;Chilli_newGene_5352;Capana01g000104;Capana02g003507;Capana11g002306	GO:0006412	translation	Biological Process	5	433	352	22035	0.824233	1
Capana01g004370;Capana01g000575;Capana08g002192;Capana00g004816;Capana02g003359	GO:0034976	response to endoplasmic reticulum stress	Biological Process	5	459	352	22035	0.86007	1
Capana06g001020;Capana08g002007;Capana12g002641;Capana06g001011;Capana03g000448	GO:0044699	single-organism process	Biological Process	5	488	352	22035	0.892634	1
Capana06g001525;Capana04g002663;Capana09g000061;Capana06g001182;Capana02g003557	GO:0048367	shoot system development	Biological Process	5	490	352	22035	0.894619	1
Capana02g002990;Capana05g000006;Capana07g002224;Capana01g001421;Capana00g004127	GO:0009908	flower development	Biological Process	5	562	352	22035	0.947777	1
Capana12g001028;Capana06g000728;Capana05g000777;Capana11g002083;Capana05g000896	GO:0016567	protein ubiquitination	Biological Process	5	579	352	22035	0.956105	1
Capana09g001251;Capana08g001266;Capana06g000896;Capana11g000601;Capana07g000319	GO:0008270	zinc ion binding	Molecular Function	5	934	321	19836	0.999404	1
Capana08g001236;Capana02g002478;Capana08g002306;Capana02g002479	GO:0016998	cell wall macromolecule catabolic process	Biological Process	4	43	352	22035	0.00483596	1
Capana09g002303;Capana02g003486;Capana03g003222;Capana03g000746	GO:0000413	protein peptidyl-prolyl isomerization	Biological Process	4	46	352	22035	0.00616019	1
Chilli_newGene_640;Capana03g000775;Capana08g001236;Capana08g002306	GO:0008061	chitin binding	Molecular Function	4	49	321	19836	0.00804735	1
Capana07g002106;Capana07g001874;Capana00g003663;Capana07g001878	GO:0033466	trans-zeatin biosynthetic process	Biological Process	4	50	352	22035	0.00827233	1
Capana09g002303;Capana03g000746;Capana03g003222;Capana02g003486	GO:0003755	peptidyl-prolyl cis-trans isomerase activity	Molecular Function	4	54	321	19836	0.0112814	1
Capana03g000094;Capana07g000961;Capana06g000728;Capana01g003920	GO:0045735	nutrient reservoir activity	Molecular Function	4	56	321	19836	0.0127782	1
Capana00g003663;Capana07g001874;Capana07g001878;Capana07g002106	GO:0008395	steroid hydroxylase activity	Molecular Function	4	56	321	19836	0.0127782	1
Capana07g000319;Capana04g000039;Capana04g001812;Capana06g000896	GO:0050661	NADP binding	Molecular Function	4	60	321	19836	0.016138	1
Capana00g001443;Capana00g002676;Capana07g000169;Capana04g002426	GO:0022603	regulation of anatomical structure morphogenesis	Biological Process	4	66	352	22035	0.0212467	1
Capana12g002157;Capana03g001183;Capana00g004542;Capana00g004962	GO:0006955	immune response	Biological Process	4	66	352	22035	0.0212467	1
Capana08g001466;Capana02g000475;Capana05g002207;Capana05g001734	GO:0006091	generation of precursor metabolites and energy	Biological Process	4	75	352	22035	0.0320895	1
Capana12g000027;Capana12g002641;Capana06g001160;Capana07g000089	GO:0046483	heterocycle metabolic process	Biological Process	4	86	352	22035	0.0490367	1
Capana03g003830;Capana06g001160;Capana03g000473;Capana12g000027	GO:0072330	monocarboxylic acid biosynthetic process	Biological Process	4	95	352	22035	0.0659312	1
Capana00g003083;Capana04g002718;Capana02g001365;Capana04g002427	GO:0014070	response to organic cyclic compound	Biological Process	4	104	352	22035	0.0854619	1
Capana02g002775;Capana02g000554;Capana06g001415;Capana06g001160	GO:0009072	aromatic amino acid family metabolic process	Biological Process	4	106	352	22035	0.0901456	1
Capana01g002668;Capana09g001698;Capana03g004124;Capana03g001262	GO:0003697	single-stranded DNA binding	Molecular Function	4	109	321	19836	0.100853	1
Capana06g001415;Capana01g003631;Capana02g002775;Capana02g000554	GO:0000096	sulfur amino acid metabolic process	Biological Process	4	112	352	22035	0.104911	1
Capana11g001875;Capana03g000983;Capana06g001517;Capana04g001037	GO:0080043	quercetin 3-O-glucosyltransferase activity	Molecular Function	4	113	321	19836	0.111227	1
Capana04g002257;Capana12g002510;Capana08g001466;Capana02g000475	GO:0050793	regulation of developmental process	Biological Process	4	115	352	22035	0.112682	1
Capana03g000983;Capana06g001517;Capana04g001037;Capana11g001875	GO:0080044	quercetin 7-O-glucosyltransferase activity	Molecular Function	4	116	321	19836	0.119306	1
Capana04g002888;Capana11g000230;Capana08g001252;Capana10g001341	GO:0043269	regulation of ion transport	Biological Process	4	119	352	22035	0.123425	1
Capana01g002668;Capana09g001698;Capana03g004124;Capana03g001262	GO:0003690	double-stranded DNA binding	Molecular Function	4	119	321	19836	0.127632	1
Capana09g001643;Capana06g000728;Capana03g000806;Capana03g001262	GO:0010319	stromule	Cellular Component	4	122	328	20721	0.128626	1
Capana01g000466;Capana01g001931;Capana03g001308;Capana02g001861	GO:1901137	carbohydrate derivative biosynthetic process	Biological Process	4	126	352	22035	0.143216	1
Capana02g003557;Capana00g004542;Capana00g004962;Capana12g002157	GO:0048646	anatomical structure formation involved in morphogenesis	Biological Process	4	128	352	22035	0.149089	1
Capana10g000707;Capana08g002051;Capana08g002054;Capana01g000466	GO:0009897	external side of plasma membrane	Cellular Component	4	130	328	20721	0.151492	1
Capana02g002775;Capana02g000554;Capana06g001415;Capana07g001710	GO:0009108	coenzyme biosynthetic process	Biological Process	4	129	352	22035	0.152059	1
Capana02g002775;Capana02g000554;Capana06g001415;Capana07g001710	GO:0009106	lipoate metabolic process	Biological Process	4	132	352	22035	0.161103	1
Capana07g000961;Capana09g000038;Capana02g003053;Capana11g000465	GO:0071705	nitrogen compound transport	Biological Process	4	143	352	22035	0.195821	1
Capana03g003991;Capana03g003989;Capana05g000020;Capana07g002224	GO:0008168	methyltransferase activity	Molecular Function	4	154	321	19836	0.23941	1
Capana01g001931;Capana01g003631;Capana02g001299;Capana02g002356	GO:0070918	production of small RNA involved in gene silencing by RNA	Biological Process	4	160	352	22035	0.253298	1
Capana03g001258;Capana12g002664;Capana07g000089;Capana02g000475	GO:0071554	cell wall organization or biogenesis	Biological Process	4	163	352	22035	0.263798	1
Capana08g001562;Capana01g003710;Capana09g001623;Capana02g003390	GO:0030246	carbohydrate binding	Molecular Function	4	165	321	19836	0.278416	1
Capana09g001623;Capana05g001817;Capana03g001258;Capana01g003585	GO:0007169	transmembrane receptor protein tyrosine kinase signaling pathway	Biological Process	4	169	352	22035	0.28503	1
Capana03g003115;Capana08g001466;Capana12g001026;Capana03g003222	GO:0006139	nucleobase-containing compound metabolic process	Biological Process	4	178	352	22035	0.317303	1
Capana05g002207;Capana07g000089;Capana06g000155;Capana00g001863	GO:0006807	nitrogen compound metabolic process	Biological Process	4	179	352	22035	0.320911	1
Capana11g002032;Capana11g002027;Capana01g001621;Capana04g001107	GO:0009736	cytokinin-activated signaling pathway	Biological Process	4	182	352	22035	0.331751	1
Capana06g001013;Capana06g001011;Capana11g001697;Capana08g002051	GO:0017111	nucleoside-triphosphatase activity	Molecular Function	4	180	321	19836	0.332986	1
Capana10g000317;Capana02g003489;Capana05g001734;Capana12g001026	GO:0044267	cellular protein metabolic process	Biological Process	4	183	352	22035	0.335369	1
Capana02g003489;Capana06g000155;Capana12g001382;Capana04g001433	GO:0044085	cellular component biogenesis	Biological Process	4	189	352	22035	0.357101	1
Capana04g002427;Capana03g001258;Capana01g003585;Capana03g001538	GO:0010431	seed maturation	Biological Process	4	192	352	22035	0.367968	1
Capana05g001817;Capana02g000554;Capana02g002775;Capana06g001415	GO:0006084	acetyl-CoA metabolic process	Biological Process	4	193	352	22035	0.371589	1
Capana06g000557;Capana02g003073;Capana03g003830;Capana11g000601	GO:0042398	cellular modified amino acid biosynthetic process	Biological Process	4	202	352	22035	0.404076	1
Capana03g000746;Capana12g002664;Capana02g000475;Capana08g001724	GO:0090304	nucleic acid metabolic process	Biological Process	4	203	352	22035	0.407669	1
Capana11g000465;Capana04g002484;Capana00g000721;Capana12g002664	GO:0046907	intracellular transport	Biological Process	4	204	352	22035	0.411258	1
Capana06g000557;Capana02g003073;Capana03g003830;Capana11g000601	GO:0006598	polyamine catabolic process	Biological Process	4	207	352	22035	0.421998	1
Capana02g000475;Capana06g000896;Capana08g001466;Capana04g002257	GO:0010498	proteasomal protein catabolic process	Biological Process	4	213	352	22035	0.443329	1
Capana03g001876;Chilli_newGene_8297;Chilli_newGene_13097;Chilli_newGene_13098	GO:0043531	ADP binding	Molecular Function	4	214	321	19836	0.456732	1
Capana07g000089;Capana08g001370;Capana04g002663;Capana05g000255	GO:0006725	cellular aromatic compound metabolic process	Biological Process	4	220	352	22035	0.467907	1
Capana04g002257;Capana11g001388;Capana02g000475;Capana01g003631	GO:0006796	phosphate-containing compound metabolic process	Biological Process	4	232	352	22035	0.509074	1
Capana04g002427;Capana12g002664;Capana04g002257;Capana01g001621	GO:0031323	regulation of cellular metabolic process	Biological Process	4	237	352	22035	0.525803	1
Capana03g000094;Capana00g004127;Capana07g000961;Capana01g003585	GO:0009734	auxin-activated signaling pathway	Biological Process	4	243	352	22035	0.545509	1
Capana01g002710;Capana09g001698;Capana01g002668;Capana01g001421	GO:0040029	regulation of gene expression, epigenetic	Biological Process	4	248	352	22035	0.561604	1
Capana03g001538;Capana01g000694;Capana12g002510;Capana03g000656	GO:0035196	production of miRNAs involved in gene silencing by miRNA	Biological Process	4	261	352	22035	0.601954	1
Capana01g000053;Capana01g002710;Capana04g000049;Capana03g003830	GO:0006857	oligopeptide transport	Biological Process	4	270	352	22035	0.628541	1
Capana05g001817;Capana10g000707;Capana02g002921;Capana02g002219	GO:0008361	regulation of cell size	Biological Process	4	278	352	22035	0.651205	1
Capana04g002257;Capana06g002106;Capana02g000475;Capana08g001466	GO:0043167	ion binding	Molecular Function	4	275	321	19836	0.652999	1
Capana01g003631;Capana06g002759;Capana07g001787;Capana04g002775	GO:0046982	protein heterodimerization activity	Molecular Function	4	284	321	19836	0.677621	1
Capana11g000953;Capana01g001421;Capana08g001466;Capana02g000475	GO:0071944	cell periphery	Cellular Component	4	291	328	20721	0.679254	1
Capana06g001525;Capana04g002518;Capana02g001365;Capana06g000557	GO:0009740	gibberellic acid mediated signaling pathway	Biological Process	4	291	352	22035	0.686031	1
Capana11g000046;Capana11g000751;Capana01g001372;Capana03g002598	GO:0005525	GTP binding	Molecular Function	4	292	321	19836	0.69847	1
Capana00g004654;Capana00g002531;Capana09g001698;Capana01g002668	GO:0006623	protein targeting to vacuole	Biological Process	4	299	352	22035	0.706214	1
Capana11g000230;Capana09g001539;Capana04g002888;Capana10g000741	GO:0006499	N-terminal protein myristoylation	Biological Process	4	302	352	22035	0.713536	1
Capana06g000728;Capana09g001698;Capana01g002710;Capana11g000751	GO:0007623	circadian rhythm	Biological Process	4	311	352	22035	0.7347	1
Capana07g000089;Capana08g001724;Capana09g000038;Capana00g001863	GO:0009888	tissue development	Biological Process	4	322	352	22035	0.758948	1
Capana01g003631;Capana04g000195;Capana10g000707;Capana03g001538	GO:0009855	determination of bilateral symmetry	Biological Process	4	331	352	22035	0.777486	1
Capana03g004303;Capana01g003631;Capana02g003073;Capana08g001252	GO:0009963	positive regulation of flavonoid biosynthetic process	Biological Process	4	331	352	22035	0.777486	1
Capana06g001383;Capana04g000039;Capana04g000148;Capana08g001252	GO:0005789	endoplasmic reticulum membrane	Cellular Component	4	335	328	20721	0.779522	1
Capana01g003631;Capana04g000195;Capana04g001433;Capana10g000707	GO:0010014	meristem initiation	Biological Process	4	346	352	22035	0.805864	1
Capana00g003083;Capana03g003830;Capana02g002938;Capana02g003358	GO:0009739	response to gibberellin	Biological Process	4	348	352	22035	0.809417	1
Capana07g000169;Capana04g002427;Capana00g004127;Capana03g001183	GO:0009790	embryo development	Biological Process	4	355	352	22035	0.821437	1
Capana08g002007;Capana00g003122;Capana01g001421;Capana10g000317	GO:0044446	intracellular organelle part	Cellular Component	4	359	328	20721	0.82281	1
Capana00g002157;Capana01g002926;Capana04g000195;Capana00g000196	GO:0005975	carbohydrate metabolic process	Biological Process	4	415	352	22035	0.900801	1
Capana03g004524;Capana04g001107;Capana03g003830;Capana01g003631	GO:0009873	ethylene-activated signaling pathway	Biological Process	4	424	352	22035	0.909548	1
Capana06g000896;Capana01g000575;Capana09g001881;Capana07g001899	GO:0042542	response to hydrogen peroxide	Biological Process	4	450	352	22035	0.931097	1
Capana06g000896;Capana03g004124;Capana04g000802;Capana03g001262	GO:0006094	gluconeogenesis	Biological Process	4	466	352	22035	0.941941	1
Capana12g002043;Capana00g003966;Capana00g001880;Capana01g002668	GO:0003824	catalytic activity	Molecular Function	4	461	321	19836	0.942766	1
Capana02g001628;Capana09g001698;Capana06g000728;Capana02g002938	GO:0009845	seed germination	Biological Process	4	485	352	22035	0.952791	1
Capana01g003629;Capana05g000896;Capana05g000777;Capana11g002083	GO:0004842	ubiquitin-protein transferase activity	Molecular Function	4	484	321	19836	0.955647	1
Capana03g001262;Capana12g002510;Capana06g000728;Capana01g001421	GO:0003723	RNA binding	Molecular Function	4	503	321	19836	0.964217	1
Capana03g001538;Capana11g001709;Capana09g001698;Capana12g002510	GO:0003676	nucleic acid binding	Molecular Function	4	616	321	19836	0.990655	1
Capana04g002484;Capana05g000522;Capana04g002775;Capana03g000815	GO:0005768	endosome	Cellular Component	4	663	328	20721	0.993745	1
Capana02g000475;Capana08g001466;Capana04g002257	GO:0009892	negative regulation of metabolic process	Biological Process	3	20	352	22035	0.00376579	1
Capana07g001710;Capana09g002190;Capana09g002200	GO:0006559	L-phenylalanine catabolic process	Biological Process	3	24	352	22035	0.00637827	1
Capana12g000026;Capana01g001449;Capana09g000097	GO:0043447	alkane biosynthetic process	Biological Process	3	28	352	22035	0.0098502	1
Capana02g000554;Capana02g002775;Capana06g001415	GO:0009922	fatty acid elongase activity	Molecular Function	3	28	321	19836	0.010195	1
Capana08g002748;Capana09g002162;Capana06g000557	GO:0080170	hydrogen peroxide transmembrane transport	Biological Process	3	29	352	22035	0.0108588	1
Capana02g002775;Capana06g001415;Capana02g000554	GO:0030497	fatty acid elongation	Biological Process	3	29	352	22035	0.0108588	1
Capana03g002267;Capana10g000030;Capana12g001382	GO:0009767	photosynthetic electron transport chain	Biological Process	3	35	352	22035	0.0181339	1
Capana09g001643;Capana03g000806;Capana07g000319	GO:0019253	reductive pentose-phosphate cycle	Biological Process	3	35	352	22035	0.0181339	1
Capana07g001710;Capana06g001160;Capana02g002219	GO:0008483	transaminase activity	Molecular Function	3	35	321	19836	0.0187502	1
Capana02g000014;Capana00g002008;Capana00g001942	GO:0031418	L-ascorbic acid binding	Molecular Function	3	35	321	19836	0.0187502	1
Capana00g001942;Capana02g000014;Capana00g002008	GO:0009835	fruit ripening	Biological Process	3	41	352	22035	0.0275464	1
Capana04g000197;Capana08g001374;Capana00g004571	GO:0010206	photosystem II repair	Biological Process	3	41	352	22035	0.0275464	1
Capana08g002132;Capana12g000538;Capana03g001538	GO:0019898	extrinsic component of membrane	Cellular Component	3	44	328	20721	0.032291	1
Capana11g001403;Capana03g001538;Capana00g003122	GO:0009850	auxin metabolic process	Biological Process	3	45	352	22035	0.0350103	1
Capana08g000429;Capana12g001826;Capana00g004112	GO:0070301	cellular response to hydrogen peroxide	Biological Process	3	49	352	22035	0.0434085	1
Capana03g001258;Capana00g004542;Capana00g004962	GO:0097305	response to alcohol	Biological Process	3	50	352	22035	0.0456512	1
Capana06g000557;Capana08g002748;Capana09g002162	GO:0015250	water channel activity	Molecular Function	3	50	321	19836	0.0471047	1
Capana02g003359;Capana05g000028;Capana10g002263	GO:0009567	double fertilization forming a zygote and endosperm	Biological Process	3	52	352	22035	0.0503053	1
Capana04g002257;Capana08g001466;Capana02g000475	GO:0000502	proteasome complex	Cellular Component	3	53	328	20721	0.051545	1
Capana03g004124;Capana03g001262;Capana01g002668	GO:0046608	carotenoid isomerase activity	Molecular Function	3	54	321	19836	0.0569064	1
Capana01g002668;Capana03g001262;Capana03g004124	GO:0009662	etioplast organization	Biological Process	3	56	352	22035	0.0602725	1
Capana01g002668;Capana04g000629;Capana03g000102	GO:0080110	sporopollenin biosynthetic process	Biological Process	3	56	352	22035	0.0602725	1
Capana00g003678;Capana09g002196;Capana03g001262	GO:0030529	ribonucleoprotein complex	Cellular Component	3	58	328	20721	0.0641536	1
Capana04g001433;Capana03g001183;Capana04g002707	GO:0010480	microsporocyte differentiation	Biological Process	3	58	352	22035	0.065576	1
Capana10g002492;Capana03g000094;Capana07g000961	GO:0030145	manganese ion binding	Molecular Function	3	58	321	19836	0.0675904	1
Capana03g004124;Capana03g001262;Capana01g002668	GO:0042754	negative regulation of circadian rhythm	Biological Process	3	59	352	22035	0.0683056	1
Capana09g001698;Capana01g002668;Capana01g002710	GO:0031062	positive regulation of histone methylation	Biological Process	3	59	352	22035	0.0683056	1
Capana01g002710;Capana01g002668;Capana09g001698	GO:0046975	histone methyltransferase activity	Molecular Function	3	59	321	19836	0.0703943	1
Capana03g001262;Capana03g004124;Capana01g002668	GO:0010501	RNA secondary structure unwinding	Biological Process	3	60	352	22035	0.071086	1
Capana10g000741;Capana09g001623;Capana04g001107	GO:0071472	cellular response to salt stress	Biological Process	3	60	352	22035	0.071086	1
Capana01g002710;Capana01g002668;Capana09g001698	GO:0010452	histone H3-K36 methylation	Biological Process	3	60	352	22035	0.071086	1
Capana02g000554;Capana02g002775;Capana06g001415	GO:0019216	regulation of lipid metabolic process	Biological Process	3	62	352	22035	0.0767967	1
Capana03g001258;Capana07g000089;Capana00g004542	GO:0045229	external encapsulating structure organization	Biological Process	3	63	352	22035	0.0797255	1
Capana01g003585;Capana04g002775;Capana03g001258	GO:1900140	regulation of seedling development	Biological Process	3	63	352	22035	0.0797255	1
Capana09g000252;Capana03g002331;Capana09g000953	GO:0044707	single-multicellular organism process	Biological Process	3	64	352	22035	0.0827023	1
Capana03g001183;Capana04g001433;Capana04g002707	GO:0016161	beta-amylase activity	Molecular Function	3	65	321	19836	0.0882769	1
Capana01g002668;Capana03g004124;Capana03g001262	GO:0032508	DNA duplex unwinding	Biological Process	3	69	352	22035	0.0982789	1
Capana01g002710;Capana01g002668;Capana09g001698	GO:0042800	histone methyltransferase activity	Molecular Function	3	69	321	19836	0.101149	1
Capana07g001710;Capana05g002207;Capana12g002356	GO:0043168	anion binding	Molecular Function	3	69	321	19836	0.101149	1
Capana03g002635;Capana08g001044;Capana03g002598	GO:0000302	response to reactive oxygen species	Biological Process	3	72	352	22035	0.10815	1
Capana04g002775;Capana01g001621;Capana01g001931	GO:0010152	pollen maturation	Biological Process	3	76	352	22035	0.121878	1
Capana12g002736;Capana03g000102;Capana04g000629	GO:0016711	flavonoid 3'-monooxygenase activity	Molecular Function	3	78	321	19836	0.13258	1
Capana05g000006;Capana12g000027;Capana12g002641	GO:0034641	cellular nitrogen compound metabolic process	Biological Process	3	83	352	22035	0.147307	1
Capana00g004816;Capana12g001028;Capana05g000777	GO:0012501	programmed cell death	Biological Process	3	83	352	22035	0.147307	1
Capana00g002906;Capana07g000687;Capana00g002157	GO:0009821	alkaloid biosynthetic process	Biological Process	3	85	352	22035	0.154868	1
Capana03g003830;Capana03g000473;Capana04g002663	GO:0050776	regulation of immune response	Biological Process	3	87	352	22035	0.162547	1
Capana00g001880;Capana01g002668;Capana06g001525	GO:0050662	coenzyme binding	Molecular Function	3	89	321	19836	0.17486	1
Capana12g002510;Capana02g001299;Capana01g003631	GO:0016246	RNA interference	Biological Process	3	91	352	22035	0.178234	1
Capana05g000896;Capana02g001365;Capana05g000777	GO:0048583	regulation of response to stimulus	Biological Process	3	101	352	22035	0.21906	1
Capana07g001787;Capana06g000728;Capana03g001611	GO:0071215	cellular response to abscisic acid stimulus	Biological Process	3	101	352	22035	0.21906	1
Capana08g001236;Capana12g002356;Capana11g001709	GO:0009615	response to virus	Biological Process	3	101	352	22035	0.21906	1
Capana01g002668;Capana03g001262;Capana03g004124	GO:0003729	mRNA binding	Molecular Function	3	100	321	19836	0.220291	1
Capana12g000538;Capana05g000777;Capana11g000465	GO:0044271	cellular nitrogen compound biosynthetic process	Biological Process	3	103	352	22035	0.227449	1
Capana03g001262;Capana08g002496;Capana09g001698	GO:0009631	cold acclimation	Biological Process	3	105	352	22035	0.235898	1
Capana04g001107;Capana10g001548;Capana07g001714	GO:0009864	induced systemic resistance, jasmonic acid mediated signaling pathway	Biological Process	3	105	352	22035	0.235898	1
Capana12g000999;Capana02g001940;Capana10g001645	GO:0016788	hydrolase activity, acting on ester bonds	Molecular Function	3	105	321	19836	0.24168	1
Capana02g002775;Capana02g000554;Capana06g001415	GO:0031408	oxylipin biosynthetic process	Biological Process	3	107	352	22035	0.244401	1
Capana02g001299;Capana00g004127;Capana11g001709	GO:0016569	covalent chromatin modification	Biological Process	3	107	352	22035	0.244401	1
Capana05g000896;Capana12g001028;Capana10g000317	GO:0016874	ligase activity	Molecular Function	3	107	321	19836	0.25033	1
Capana07g002260;Capana12g001028;Capana02g002108	GO:0002376	immune system process	Biological Process	3	112	352	22035	0.265857	1
Capana06g001275;Capana04g000148;Capana06g001383	GO:0080092	regulation of pollen tube growth	Biological Process	3	116	352	22035	0.28318	1
Capana06g001415;Capana02g002775;Capana02g000554	GO:0006733	oxidoreduction coenzyme metabolic process	Biological Process	3	116	352	22035	0.28318	1
Capana03g001183;Capana04g001433;Capana04g002707	GO:0009934	regulation of meristem structural organization	Biological Process	3	118	352	22035	0.291879	1
Capana02g000554;Capana02g002775;Capana06g001415	GO:0006766	vitamin metabolic process	Biological Process	3	125	352	22035	0.322435	1
Capana10g001645;Capana01g001719;Chilli_newGene_14267	GO:0004091	carboxylic ester hydrolase activity	Molecular Function	3	124	321	19836	0.325125	1
Chilli_newGene_5352;Capana01g000694;Capana01g000104	GO:0042254	ribosome biogenesis	Biological Process	3	126	352	22035	0.326807	1
Capana11g002131;Capana01g001179;Capana01g003631	GO:0046148	pigment biosynthetic process	Biological Process	3	130	352	22035	0.344283	1
Capana03g001262;Capana01g002668;Capana03g004124	GO:0006406	mRNA export from nucleus	Biological Process	3	136	352	22035	0.370416	1
Capana11g000046;Capana01g001372;Capana03g002598	GO:0006184	GTP catabolic process	Biological Process	3	138	352	22035	0.379088	1
Capana12g000538;Capana11g000465;Capana12g002404	GO:0018130	heterocycle biosynthetic process	Biological Process	3	140	352	22035	0.387735	1
Capana08g001266;Capana02g002990;Capana04g001246	GO:0004601	peroxidase activity	Molecular Function	3	141	321	19836	0.39998	1
Capana05g002207;Capana01g003631;Capana05g001734	GO:0009743	response to carbohydrate	Biological Process	3	145	352	22035	0.409219	1
Capana07g001710;Capana12g002043;Capana06g001160	GO:0030170	pyridoxal phosphate binding	Molecular Function	3	144	321	19836	0.412996	1
Capana06g001415;Capana02g002775;Capana02g000554	GO:0009117	nucleotide metabolic process	Biological Process	3	146	352	22035	0.413489	1
Capana04g002257;Chilli_newGene_148;Chilli_newGene_177	GO:0008233	peptidase activity	Molecular Function	3	145	321	19836	0.417315	1
Capana11g000465;Capana03g000983;Capana09g000038	GO:0006820	anion transport	Biological Process	3	149	352	22035	0.42624	1
Capana05g000006;Capana11g001697;Capana01g003631	GO:0044248	cellular catabolic process	Biological Process	3	151	352	22035	0.434687	1
Capana11g001709;Capana03g002309;Capana03g001538	GO:0007267	cell-cell signaling	Biological Process	3	152	352	22035	0.438894	1
Capana10g002214;Capana02g001326;Capana05g002207	GO:0050660	flavin adenine dinucleotide binding	Molecular Function	3	152	321	19836	0.44724	1
Capana02g001628;Capana07g001271;Capana09g001539	GO:0007033	vacuole organization	Biological Process	3	160	352	22035	0.47209	1
Capana00g004962;Capana01g003631;Capana10g000317	GO:0043412	macromolecule modification	Biological Process	3	161	352	22035	0.476178	1
Capana01g002668;Capana09g001698;Capana06g001517	GO:0009062	fatty acid catabolic process	Biological Process	3	165	352	22035	0.492381	1
Capana07g001271;Capana01g000534;Capana05g001817	GO:0052546	cell wall pectin metabolic process	Biological Process	3	166	352	22035	0.496393	1
Capana03g003392;Capana04g000629;Capana10g000741	GO:0071281	cellular response to iron ion	Biological Process	3	172	352	22035	0.520126	1
Capana05g000896;Capana01g000534;Capana12g001826	GO:0015824	proline transport	Biological Process	3	174	352	22035	0.527902	1
Capana02g002356;Capana03g004124;Capana04g001544	GO:0010588	cotyledon vascular tissue pattern formation	Biological Process	3	175	352	22035	0.531763	1
Capana00g004112;Capana08g000429;Capana12g001826	GO:0009718	anthocyanin-containing compound biosynthetic process	Biological Process	3	176	352	22035	0.535607	1
Capana03g000292;Capana10g000707;Capana02g002938	GO:0048449	floral organ formation	Biological Process	3	177	352	22035	0.539433	1
Capana01g001621;Capana01g001931;Capana09g001251	GO:0009556	microsporogenesis	Biological Process	3	179	352	22035	0.547031	1
Capana09g001643;Capana02g003486;Capana06g000728	GO:0009902	chloroplast relocation	Biological Process	3	181	352	22035	0.554555	1
Capana06g001525;Capana06g000728;Capana04g002518	GO:0009686	gibberellin biosynthetic process	Biological Process	3	182	352	22035	0.558289	1
Capana00g004571;Capana06g001249;Capana00g001880	GO:0002213	defense response to insect	Biological Process	3	183	352	22035	0.562004	1
Capana08g001724;Capana04g002782;Capana11g000953	GO:0048437	floral organ development	Biological Process	3	192	352	22035	0.594576	1
Capana01g001931;Capana07g000089;Capana05g001817	GO:0003002	regionalization	Biological Process	3	195	352	22035	0.605079	1
Capana03g002400;Capana08g002312;Capana06g001275	GO:0010048	vernalization response	Biological Process	3	198	352	22035	0.6154	1
Capana03g002598;Capana01g001372;Capana11g000046	GO:0003924	GTPase activity	Molecular Function	3	197	321	19836	0.620852	1
Capana08g001724;Capana08g001555;Capana02g002990	GO:0045491	xylan metabolic process	Biological Process	3	202	352	22035	0.628877	1
Capana07g001271;Capana10g000708;Capana10g001341	GO:0009749	response to glucose	Biological Process	3	202	352	22035	0.628877	1
Capana11g001388;Capana03g002400;Capana12g000538	GO:0009639	response to red or far red light	Biological Process	3	208	352	22035	0.648477	1
Capana03g004124;Capana04g001544;Capana02g002356	GO:0010087	phloem or xylem histogenesis	Biological Process	3	212	352	22035	0.66113	1
Capana03g001538;Capana01g000694;Capana03g000656	GO:0010267	production of ta-siRNAs involved in RNA interference	Biological Process	3	222	352	22035	0.691312	1
Capana00g001443;Capana07g000089;Capana03g001258	GO:0005976	polysaccharide metabolic process	Biological Process	3	223	352	22035	0.694216	1
Capana05g001817;Capana01g001621;Capana08g002410	GO:0007020	microtubule nucleation	Biological Process	3	234	352	22035	0.724812	1
Capana06g001383;Capana06g001182;Capana04g000148	GO:0032880	regulation of protein localization	Biological Process	3	244	352	22035	0.750509	1
Capana02g002356;Capana11g001388;Capana02g002219	GO:0009658	chloroplast organization	Biological Process	3	248	352	22035	0.760236	1
Capana11g000465;Capana12g000027;Capana12g000538	GO:1901564	organonitrogen compound metabolic process	Biological Process	3	255	352	22035	0.776521	1
Capana10g000741;Capana05g001817;Capana10g000707	GO:0046658	anchored component of plasma membrane	Cellular Component	3	260	328	20721	0.782519	1
Capana01g002710;Capana09g001698;Capana01g002668	GO:0009910	negative regulation of flower development	Biological Process	3	258	352	22035	0.783218	1
Capana05g002412;Capana08g002054;Capana03g002400	GO:0006200	ATP catabolic process	Biological Process	3	262	352	22035	0.791889	1
Capana00g002623;Capana08g001724;Capana04g000591	GO:0051510	regulation of unidimensional cell growth	Biological Process	3	275	352	22035	0.818099	1
Capana11g002027;Capana07g001710;Capana06g001525	GO:0009684	indoleacetic acid biosynthetic process	Biological Process	3	284	352	22035	0.834561	1
Capana03g003991;Capana07g001710;Capana03g003989	GO:0009620	response to fungus	Biological Process	3	301	352	22035	0.862181	1
Capana02g001101;Capana12g002404;Capana03g000474	GO:0048731	system development	Biological Process	3	308	352	22035	0.872327	1
Capana01g002710;Capana12g002529;Capana02g000475	GO:1901363	heterocyclic compound binding	Molecular Function	3	312	321	19836	0.883393	1
Capana06g000728;Capana02g002938;Capana02g001628	GO:0010162	seed dormancy process	Biological Process	3	318	352	22035	0.885677	1
Capana03g003830;Capana04g002775;Capana04g002484	GO:0052544	defense response by callose deposition in cell wall	Biological Process	3	320	352	22035	0.888193	1
Capana11g001709;Capana00g004127;Capana01g003631	GO:0006342	chromatin silencing	Biological Process	3	327	352	22035	0.896614	1
Capana05g002006;Capana02g001628;Capana01g001421	GO:0016740	transferase activity	Molecular Function	3	336	321	19836	0.911328	1
Capana08g001466;Capana02g000475;Capana04g002257	GO:0006511	ubiquitin-dependent protein catabolic process	Biological Process	3	344	352	22035	0.914743	1
Capana00g001863;Capana07g000319;Capana01g004216	GO:0042221	response to chemical	Biological Process	3	345	352	22035	0.915714	1
Capana09g000144;Capana08g001495;Capana09g000953	GO:0048856	anatomical structure development	Biological Process	3	349	352	22035	0.919498	1
Capana03g003991;Capana09g002196;Capana12g001633	GO:0044424	intracellular part	Cellular Component	3	355	328	20721	0.922134	1
Capana01g001421;Capana12g000191;Capana04g002257	GO:0016070	RNA metabolic process	Biological Process	3	356	352	22035	0.925749	1
Capana01g003631;Capana06g000728;Capana07g001787	GO:0009640	photomorphogenesis	Biological Process	3	435	352	22035	0.971222	1
Capana10g001341;Capana03g002331;Capana11g000465	GO:0050789	regulation of biological process	Biological Process	3	442	352	22035	0.973614	1
Capana03g000094;Capana07g000961	GO:0050829	defense response to Gram-negative bacterium	Biological Process	2	4	352	22035	0.0014947	1
Capana09g002200;Capana09g002190	GO:0046244	salicylic acid catabolic process	Biological Process	2	6	352	22035	0.00365827	1
Capana03g000094;Capana07g000961	GO:0006005	L-fucose biosynthetic process	Biological Process	2	6	352	22035	0.00365827	1
Capana03g000094;Capana07g000961	GO:0050577	GDP-L-fucose synthase activity	Molecular Function	2	6	321	19836	0.0037512	1
Capana09g001388;Capana10g000741	GO:0051592	response to calcium ion	Biological Process	2	7	352	22035	0.00506763	1
Capana09g002200;Capana09g002190	GO:0045548	phenylalanine ammonia-lyase activity	Molecular Function	2	7	321	19836	0.00519567	1
Capana04g000629;Capana03g000102	GO:0051792	medium-chain fatty acid biosynthetic process	Biological Process	2	8	352	22035	0.00668575	1
Capana00g002157;Capana00g002906	GO:0050422	strictosidine beta-glucosidase activity	Molecular Function	2	8	321	19836	0.00685377	1
Capana12g001743;Capana10g001912	GO:0009974	zeinoxanthin epsilon hydroxylase activity	Molecular Function	2	8	321	19836	0.00685377	1
Capana01g002398;Capana03g002267	GO:0010196	nonphotochemical quenching	Biological Process	2	9	352	22035	0.00850564	1
Capana09g001984;Capana06g001160	GO:0006751	glutathione catabolic process	Biological Process	2	10	352	22035	0.0105205	1
Capana00g002906;Capana00g002157	GO:0050506	vomilenine glucosyltransferase activity	Molecular Function	2	10	321	19836	0.010782	1
Capana00g002157;Capana00g002906	GO:0050247	raucaffricine beta-glucosidase activity	Molecular Function	2	10	321	19836	0.010782	1
Capana03g003989;Capana03g003991	GO:0080150	S-adenosyl-L-methionine	Molecular Function	2	10	321	19836	0.010782	1
Capana06g000896;Capana07g000319	GO:0004365	glyceraldehyde-3-phosphate dehydrogenase	Molecular Function	2	10	321	19836	0.010782	1
Capana03g003991;Capana03g003989	GO:0052624	2-phytyl-1,4-naphthoquinone methyltransferase activity	Molecular Function	2	10	321	19836	0.010782	1
Capana11g000230;Capana04g002888	GO:0005275	amine transmembrane transporter activity	Molecular Function	2	10	321	19836	0.010782	1
Capana09g002200;Capana09g002190	GO:0009819	drought recovery	Biological Process	2	11	352	22035	0.0127236	1
Capana01g004370;Capana10g002214	GO:0010581	regulation of starch biosynthetic process	Biological Process	2	12	352	22035	0.0151086	1
Capana00g001942;Capana02g000014	GO:0071398	cellular response to fatty acid	Biological Process	2	15	352	22035	0.0232917	1
Chilli_newGene_13945;Chilli_newGene_11450	GO:0016717	oxidoreductase activity, acting on paired donors, with oxidation of a pair of donors resulting in the reduction of molecular oxygen to two molecules of water	Molecular Function	2	15	321	19836	0.0238552	1
Capana02g001299;Capana03g001538	GO:0035197	siRNA binding	Molecular Function	2	15	321	19836	0.0238552	1
Capana10g002492;Capana01g002398	GO:0009533	chloroplast stromal thylakoid	Cellular Component	2	16	328	20721	0.025896	1
Capana05g000028;Capana10g002263	GO:0080164	regulation of nitric oxide metabolic process	Biological Process	2	16	352	22035	0.026342	1
Capana02g003359;Capana10g000043	GO:0051640	organelle localization	Biological Process	2	16	352	22035	0.026342	1
Capana10g001912;Capana12g001743	GO:0010291	carotene beta-ring hydroxylase activity	Molecular Function	2	16	321	19836	0.0269758	1
Capana04g000039;Capana05g001734	GO:0031966	mitochondrial membrane	Cellular Component	2	18	328	20721	0.0323414	1
Capana01g003631;Capana05g000006	GO:0015994	chlorophyll metabolic process	Biological Process	2	18	352	22035	0.0328919	1
Capana10g002167;Capana03g001473	GO:0004866	endopeptidase inhibitor activity	Molecular Function	2	18	321	19836	0.0336747	1
Capana01g003585;Capana03g001258	GO:0048582	positive regulation of post-embryonic development	Biological Process	2	19	352	22035	0.0363805	1
Capana11g002027;Capana11g002032	GO:0080066	3-methylthiopropyl-desulfoglucosinolate sulfotransferase activity	Molecular Function	2	19	321	19836	0.0372415	1
Capana03g004113;Capana02g002921	GO:0080039	xyloglucan endotransglucosylase activity	Molecular Function	2	19	321	19836	0.0372415	1
Capana11g002027;Capana11g002032	GO:0080071	indol-3-yl-methyl-desulfoglucosinolate sulfotransferase activity	Molecular Function	2	19	321	19836	0.0372415	1
Capana03g004113;Capana02g002921	GO:0033946	xyloglucan-specific endo-beta-1,4-glucanase activity	Molecular Function	2	19	321	19836	0.0372415	1
Capana00g002906;Capana00g002157	GO:0004338	glucan exo-1,3-beta-glucosidase activity	Molecular Function	2	19	321	19836	0.0372415	1
Capana11g002027;Capana11g002032	GO:0080067	4-methylthiobutyl-desulfoglucosinolate sulfotransferase activity	Molecular Function	2	19	321	19836	0.0372415	1
Capana11g002027;Capana11g002032	GO:0080070	8-methylthiooctyl-desulfoglucosinolate sulfotransferase activity	Molecular Function	2	19	321	19836	0.0372415	1
Capana11g002027;Capana11g002032	GO:0080069	7-methylthioheptyl-desulfoglucosinolate sulfotransferase activity	Molecular Function	2	19	321	19836	0.0372415	1
Capana00g002906;Capana00g002157	GO:0047701	beta-L-arabinosidase activity	Molecular Function	2	19	321	19836	0.0372415	1
Capana11g002032;Capana11g002027	GO:0080068	5-methylthiopentyl-desulfoglucosinolate sulfotransferase activity	Molecular Function	2	19	321	19836	0.0372415	1
Capana11g002032;Capana11g002027	GO:0032260	response to jasmonic acid stimulus involved in jasmonic acid and ethylene-dependent systemic resistance	Biological Process	2	20	352	22035	0.0400044	1
Capana00g002906;Capana00g002157	GO:0033907	beta-D-fucosidase activity	Molecular Function	2	20	321	19836	0.0409459	1
Capana11g002032;Capana11g002027	GO:1990135	flavonoid sulfotransferase activity	Molecular Function	2	20	321	19836	0.0409459	1
Capana11g002032;Capana11g002027	GO:0080131	hydroxyjasmonate sulfotransferase activity	Molecular Function	2	20	321	19836	0.0409459	1
Capana00g002157;Capana00g002906	GO:0080083	beta-gentiobiose beta-glucosidase activity	Molecular Function	2	20	321	19836	0.0409459	1
Capana11g002032;Capana11g002027	GO:0080118	brassinosteroid sulfotransferase activity	Molecular Function	2	20	321	19836	0.0409459	1
Capana05g000006;Capana04g000039	GO:0042170	plastid membrane	Cellular Component	2	21	328	20721	0.0430383	1
Capana08g002051;Capana08g002054	GO:0015908	fatty acid transport	Biological Process	2	21	352	22035	0.0437583	1
Capana08g002051;Capana08g002054	GO:0015245	fatty acid transporter activity	Molecular Function	2	21	321	19836	0.0447825	1
Capana08g002054;Capana05g002412	GO:0015416	organic phosphonate transmembrane-transporting ATPase activity	Molecular Function	2	21	321	19836	0.0447825	1
Capana09g002303;Capana03g000746	GO:0005528	FK506 binding	Molecular Function	2	22	321	19836	0.048746	1
Capana07g001899;Capana05g002412	GO:0007034	vacuolar transport	Biological Process	2	23	352	22035	0.0516364	1
Capana00g002906;Capana00g002157	GO:0016052	carbohydrate catabolic process	Biological Process	2	23	352	22035	0.0516364	1
Capana04g000658;Capana07g000961	GO:2000280	regulation of root development	Biological Process	2	25	352	22035	0.0599758	1
Capana02g003358;Capana12g000599	GO:0009831	plant-type cell wall modification involved in multidimensional cell growth	Biological Process	2	25	352	22035	0.0599758	1
Capana08g001724;Capana12g002664	GO:0033692	cellular polysaccharide biosynthetic process	Biological Process	2	25	352	22035	0.0599758	1
Capana12g000599;Capana02g003358	GO:0009828	plant-type cell wall loosening	Biological Process	2	25	352	22035	0.0599758	1
Capana10g001912;Capana12g001743	GO:0016123	xanthophyll biosynthetic process	Biological Process	2	26	352	22035	0.0643068	1
Chilli_newGene_148;Capana08g002306	GO:0031640	killing of cells of other organism	Biological Process	2	26	352	22035	0.0643068	1
Capana08g002054;Capana08g002051	GO:0080172	petal epidermis patterning	Biological Process	2	26	352	22035	0.0643068	1
Capana09g001698;Capana01g002710	GO:0016116	carotenoid metabolic process	Biological Process	2	26	352	22035	0.0643068	1
Capana11g000230;Capana04g002888	GO:0015172	acidic amino acid transmembrane transporter activity	Molecular Function	2	26	321	19836	0.0657702	1
Capana10g000055;Capana00g003083	GO:0007263	nitric oxide mediated signal transduction	Biological Process	2	27	352	22035	0.0687395	1
Capana07g001710;Capana06g001160	GO:0004021	L-alanine	Molecular Function	2	27	321	19836	0.0702949	1
Capana02g001798;Capana02g001786	GO:0010282	senescence-associated vacuole	Cellular Component	2	28	328	20721	0.0721118	1
Capana11g000230;Capana04g002888	GO:0015175	neutral amino acid transmembrane transporter activity	Molecular Function	2	28	321	19836	0.074918	1
Capana08g002054;Capana08g002051	GO:0080051	cutin transport	Biological Process	2	29	352	22035	0.0778924	1
Capana05g002412;Capana01g001179	GO:0005775	vacuolar lumen	Cellular Component	2	30	328	20721	0.0813145	1
Capana08g001466;Capana02g000475	GO:0007292	female gamete generation	Biological Process	2	30	352	22035	0.0826044	1
Capana07g000961;Capana03g000094	GO:0050162	oxalate oxidase activity	Molecular Function	2	30	321	19836	0.084442	1
Capana07g000961;Capana03g000094	GO:0019853	L-ascorbic acid biosynthetic process	Biological Process	2	31	352	22035	0.0874013	1
Capana12g001382;Capana12g000538	GO:0051186	cofactor metabolic process	Biological Process	2	32	352	22035	0.0922793	1
Capana02g002921;Capana03g004113	GO:0016762	xyloglucan	Molecular Function	2	32	321	19836	0.0943087	1
Capana03g002267;Capana10g000707	GO:0008121	ubiquinol-cytochrome-c reductase activity	Molecular Function	2	32	321	19836	0.0943087	1
Capana07g000961;Capana03g000094	GO:0031012	extracellular matrix	Cellular Component	2	33	328	20721	0.0957429	1
Capana09g001388;Capana04g000658	GO:0055062	phosphate ion homeostasis	Biological Process	2	33	352	22035	0.0972345	1
Capana09g002190;Capana09g002200	GO:0046274	lignin catabolic process	Biological Process	2	35	352	22035	0.107362	1
Capana05g002207;Capana05g000006	GO:0046914	transition metal ion binding	Molecular Function	2	36	321	19836	0.114945	1
Capana00g002794;Capana01g000647	GO:0030076	light-harvesting complex	Cellular Component	2	37	328	20721	0.115992	1
Capana02g001940;Capana02g003358	GO:0005199	structural constituent of cell wall	Molecular Function	2	38	321	19836	0.125657	1
Capana09g001388;Capana11g000781	GO:0006814	sodium ion transport	Biological Process	2	39	352	22035	0.128388	1
Capana07g000351;Capana05g001734	GO:0015992	proton transport	Biological Process	2	39	352	22035	0.128388	1
Capana02g001798;Capana02g001786	GO:0010623	developmental programmed cell death	Biological Process	2	40	352	22035	0.133786	1
Capana00g001880;Capana08g000827	GO:0008080	N-acetyltransferase activity	Molecular Function	2	40	321	19836	0.136595	1
Capana08g000827;Capana07g001787	GO:0008272	sulfate transport	Biological Process	2	41	352	22035	0.139234	1
Capana08g001266;Capana08g001252	GO:0070588	calcium ion transmembrane transport	Biological Process	2	41	352	22035	0.139234	1
Capana12g000599;Capana02g003358	GO:0006949	syncytium formation	Biological Process	2	41	352	22035	0.139234	1
Capana04g000629;Capana03g003392	GO:0046246	terpene biosynthetic process	Biological Process	2	43	352	22035	0.150269	1
Capana03g003392;Capana04g000629	GO:0097007	4,8,12-trimethyltrideca-1,3,7,11-tetraene synthase activity	Molecular Function	2	43	321	19836	0.153369	1
Capana04g000629;Capana03g003392	GO:0097008		Molecular Function	2	43	321	19836	0.153369	1
Capana02g002990;Capana04g001246	GO:0002215	defense response to nematode	Biological Process	2	44	352	22035	0.155851	1
Capana03g004113;Capana02g002921	GO:0010411	xyloglucan metabolic process	Biological Process	2	47	352	22035	0.172819	1
Capana09g001388;Capana07g000089	GO:0006793	phosphorus metabolic process	Biological Process	2	48	352	22035	0.17854	1
Capana03g002267;Capana08g001896	GO:0051537	2 iron, 2 sulfur cluster binding	Molecular Function	2	48	321	19836	0.182115	1
Capana03g003991;Capana03g003989	GO:0008757	S-adenosylmethionine-dependent methyltransferase activity	Molecular Function	2	49	321	19836	0.187958	1
Capana06g001383;Capana04g000148	GO:0019903	protein phosphatase binding	Molecular Function	2	50	321	19836	0.193827	1
Capana00g002906;Capana00g002157	GO:0004565	beta-galactosidase activity	Molecular Function	2	51	321	19836	0.199719	1
Capana06g000936;Capana11g002179	GO:0016853	isomerase activity	Molecular Function	2	51	321	19836	0.199719	1
Capana12g000371;Capana07g000687	GO:0050734	hydroxycinnamoyltransferase activity	Molecular Function	2	53	321	19836	0.211564	1
Capana00g000196;Capana00g002157	GO:0042973	glucan endo-1,3-beta-D-glucosidase activity	Molecular Function	2	55	321	19836	0.223475	1
Capana08g001252;Capana09g001388	GO:0006882	cellular zinc ion homeostasis	Biological Process	2	56	352	22035	0.225156	1
Capana03g001538;Capana07g001710	GO:0048830	adventitious root development	Biological Process	2	57	352	22035	0.231056	1
Capana04g002775;Capana11g000953	GO:2000027	regulation of organ morphogenesis	Biological Process	2	57	352	22035	0.231056	1
Capana11g000953;Capana04g002775	GO:0030155	regulation of cell adhesion	Biological Process	2	57	352	22035	0.231056	1
Capana03g000474;Capana01g000053	GO:0010039	response to iron ion	Biological Process	2	58	352	22035	0.236966	1
Capana12g001826;Capana04g002775	GO:0009942	longitudinal axis specification	Biological Process	2	58	352	22035	0.236966	1
Capana11g000953;Capana04g002775	GO:0048281	inflorescence morphogenesis	Biological Process	2	58	352	22035	0.236966	1
Capana11g000046;Capana03g002598	GO:0003746	translation elongation factor activity	Molecular Function	2	61	321	19836	0.259448	1
Capana07g000089;Capana04g002718	GO:0004888	transmembrane signaling receptor activity	Molecular Function	2	62	321	19836	0.265459	1
Capana07g000089;Capana04g002775	GO:0060548	negative regulation of cell death	Biological Process	2	63	352	22035	0.266601	1
Capana03g000746;Capana12g000538	GO:0031977	thylakoid lumen	Cellular Component	2	64	328	20721	0.269081	1
Capana00g002157;Capana02g001628	GO:0009830	cell wall modification involved in abscission	Biological Process	2	66	352	22035	0.284391	1
Capana01g002957;Capana00g002531	GO:0004190	aspartic-type endopeptidase activity	Molecular Function	2	66	321	19836	0.289488	1
Capana06g001249;Capana08g001374	GO:0003993	acid phosphatase activity	Molecular Function	2	67	321	19836	0.295484	1
Capana12g000027;Capana02g003489	GO:0016616	oxidoreductase activity, acting on the CH-OH group of donors, NAD or NADP as acceptor	Molecular Function	2	68	321	19836	0.301473	1
Capana06g001952;Capana02g001798	GO:0004197	cysteine-type endopeptidase activity	Molecular Function	2	69	321	19836	0.307452	1
Capana07g000201;Capana01g001648	GO:0005198	structural molecule activity	Molecular Function	2	70	321	19836	0.313422	1
Capana12g002404;Capana07g000089	GO:1901617	organic hydroxy compound biosynthetic process	Biological Process	2	71	352	22035	0.313929	1
Capana04g001433;Capana09g001643	GO:0005983	starch catabolic process	Biological Process	2	71	352	22035	0.313929	1
Capana01g003631;Capana11g001388	GO:0019637	organophosphate metabolic process	Biological Process	2	72	352	22035	0.319808	1
Capana12g000027;Capana07g002048	GO:0006631	fatty acid metabolic process	Biological Process	2	73	352	22035	0.325676	1
Capana07g000089;Capana00g000721	GO:0071407	cellular response to organic cyclic compound	Biological Process	2	74	352	22035	0.33153	1
Capana04g000148;Capana06g001383	GO:0004683	calmodulin-dependent protein kinase activity	Molecular Function	2	74	321	19836	0.337178	1
Capana07g002260;Capana04g000742	GO:0009875	pollen-pistil interaction	Biological Process	2	75	352	22035	0.337369	1
Capana11g000046;Capana03g002598	GO:0006414	translational elongation	Biological Process	2	76	352	22035	0.343193	1
Capana04g002775;Capana07g000089	GO:0048657	anther wall tapetum cell differentiation	Biological Process	2	76	352	22035	0.343193	1
Capana07g001787;Capana04g001107	GO:0010017	red or far-red light signaling pathway	Biological Process	2	77	352	22035	0.349001	1
Capana12g002664;Capana06g001182	GO:1900459	positive regulation of brassinosteroid mediated signaling pathway	Biological Process	2	77	352	22035	0.349001	1
Capana08g001266;Capana01g002710	GO:0009986	cell surface	Cellular Component	2	79	328	20721	0.356424	1
Capana11g000953;Capana04g002775	GO:0001558	regulation of cell growth	Biological Process	2	81	352	22035	0.372049	1
Capana02g001786;Capana02g001798	GO:0008234	cysteine-type peptidase activity	Molecular Function	2	80	321	19836	0.372319	1
Capana12g002157;Capana00g004962	GO:0071396	cellular response to lipid	Biological Process	2	82	352	22035	0.377761	1
Capana11g001388;Capana12g000538	GO:0034660	ncRNA metabolic process	Biological Process	2	82	352	22035	0.377761	1
Capana11g002027;Capana11g002032	GO:0009812	flavonoid metabolic process	Biological Process	2	84	352	22035	0.389119	1
Capana11g001875;Capana03g000983	GO:0010294	abscisic acid glucosyltransferase activity	Molecular Function	2	85	321	19836	0.401023	1
Capana02g003557;Capana05g002207	GO:0000003	reproduction	Biological Process	2	87	352	22035	0.40598	1
Capana01g000534;Capana09g001388	GO:0010351	lithium ion transport	Biological Process	2	87	352	22035	0.40598	1
Capana12g000371;Capana12g002404	GO:0009699	phenylpropanoid biosynthetic process	Biological Process	2	87	352	22035	0.40598	1
Capana06g002106;Capana00g002008	GO:0010439	regulation of glucosinolate biosynthetic process	Biological Process	2	88	352	22035	0.411551	1
Capana07g000319;Capana03g004113	GO:0080022	primary root development	Biological Process	2	92	352	22035	0.433571	1
Capana03g000448;Capana10g000707	GO:0031225	anchored component of membrane	Cellular Component	2	93	328	20721	0.434425	1
Capana00g004111;Capana07g000089	GO:0044283	small molecule biosynthetic process	Biological Process	2	93	352	22035	0.439007	1
Capana08g001724;Capana00g003122	GO:0090404	pollen tube tip	Cellular Component	2	95	328	20721	0.445163	1
Capana06g001415;Capana07g000687	GO:0016747	transferase activity, transferring acyl groups other than amino-acyl groups	Molecular Function	2	93	321	19836	0.445607	1
Capana11g000953;Capana04g002775	GO:0010148	transpiration	Biological Process	2	95	352	22035	0.449793	1
Capana04g000148;Capana03g001258	GO:0004713	protein tyrosine kinase activity	Molecular Function	2	96	321	19836	0.461847	1
Capana12g002664;Capana05g002045	GO:0048588	developmental cell growth	Biological Process	2	99	352	22035	0.471008	1
Capana11g000601;Capana06g000936	GO:0005759	mitochondrial matrix	Cellular Component	2	101	328	20721	0.476678	1
Capana05g001817;Capana01g003631	GO:0009610	response to symbiotic fungus	Biological Process	2	101	352	22035	0.48143	1
Capana09g002190;Capana09g002200	GO:0009800	cinnamic acid biosynthetic process	Biological Process	2	102	352	22035	0.486594	1
Capana10g001912;Capana12g001743	GO:0006655	phosphatidylglycerol biosynthetic process	Biological Process	2	105	352	22035	0.501891	1
Capana03g001994;Capana06g001160	GO:0010264	myo-inositol hexakisphosphate biosynthetic process	Biological Process	2	107	352	22035	0.511925	1
Capana11g001388;Capana04g000039	GO:0008299	isoprenoid biosynthetic process	Biological Process	2	108	352	22035	0.516892	1
Capana12g000191;Capana01g000104	GO:0019843	rRNA binding	Molecular Function	2	108	321	19836	0.523902	1
Capana06g001182;Capana04g000591	GO:0010068	protoderm histogenesis	Biological Process	2	110	352	22035	0.526725	1
Capana06g001160;Capana07g001710	GO:0009058	biosynthetic process	Biological Process	2	115	352	22035	0.55071	1
Capana04g002775;Capana04g002484	GO:0006898	receptor-mediated endocytosis	Biological Process	2	117	352	22035	0.560063	1
Capana10g002214;Capana05g002207	GO:0045454	cell redox homeostasis	Biological Process	2	117	352	22035	0.560063	1
Capana12g002664;Capana02g001299	GO:0007126	meiotic nuclear division	Biological Process	2	118	352	22035	0.564687	1
Capana07g000687;Capana12g000371	GO:0016410	N-acyltransferase activity	Molecular Function	2	117	321	19836	0.567189	1
Capana06g000728;Capana02g003486	GO:0042793	transcription from plastid promoter	Biological Process	2	120	352	22035	0.573829	1
Capana09g001623;Capana10g001341	GO:0006995	cellular response to nitrogen starvation	Biological Process	2	121	352	22035	0.578348	1
Capana02g003002;Capana05g002045	GO:0006470	protein dephosphorylation	Biological Process	2	126	352	22035	0.600415	1
Capana00g002676;Capana04g002426	GO:0046394	carboxylic acid biosynthetic process	Biological Process	2	128	352	22035	0.608995	1
Capana05g000006;Capana01g003631	GO:0010154	fruit development	Biological Process	2	128	352	22035	0.608995	1
Capana03g001538;Capana08g000429	GO:0010050	vegetative phase change	Biological Process	2	128	352	22035	0.608995	1
Capana09g000318;Capana07g001710	GO:0006520	cellular amino acid metabolic process	Biological Process	2	130	352	22035	0.617435	1
Capana04g000591;Capana06g001182	GO:0048645	organ formation	Biological Process	2	133	352	22035	0.629832	1
Capana12g001026;Capana01g001421	GO:0071840	cellular component organization or biogenesis	Biological Process	2	134	352	22035	0.633894	1
Capana00g003678;Capana05g000896	GO:0043229	intracellular organelle	Cellular Component	2	139	328	20721	0.64881	1
Capana03g002330;Capana03g002331	GO:0016772	transferase activity, transferring phosphorus-containing groups	Molecular Function	2	136	321	19836	0.649022	1
Capana01g000534;Capana05g001817	GO:0052541	plant-type cell wall cellulose metabolic process	Biological Process	2	140	352	22035	0.657539	1
Capana02g003486;Capana03g001611	GO:0005887	integral component of plasma membrane	Cellular Component	2	144	328	20721	0.667788	1
Capana06g001160;Capana03g001994	GO:0001666	response to hypoxia	Biological Process	2	143	352	22035	0.668896	1
Capana01g002926;Capana02g003358	GO:0046685	response to arsenic-containing substance	Biological Process	2	146	352	22035	0.679948	1
Capana07g001714;Capana03g001538	GO:0009880	embryonic pattern specification	Biological Process	2	148	352	22035	0.687147	1
Capana02g003489;Capana00g004127	GO:0009913	epidermal cell differentiation	Biological Process	2	148	352	22035	0.687147	1
Capana08g001724;Capana08g001555	GO:0042546	cell wall biogenesis	Biological Process	2	151	352	22035	0.697697	1
Capana02g001628;Capana03g001994	GO:0010260	organ senescence	Biological Process	2	151	352	22035	0.697697	1
Capana05g002045;Capana02g003002	GO:0004722	protein serine/threonine phosphatase activity	Molecular Function	2	153	321	19836	0.711419	1
Capana01g001621;Capana00g002623	GO:0006487	protein N-linked glycosylation	Biological Process	2	157	352	22035	0.717914	1
Capana08g001252;Capana04g001433	GO:0043621	protein self-association	Molecular Function	2	156	321	19836	0.721415	1
Capana07g000089;Capana04g002427	GO:0048580	regulation of post-embryonic development	Biological Process	2	159	352	22035	0.724396	1
Capana06g000728;Capana02g001861	GO:0019915	lipid storage	Biological Process	2	162	352	22035	0.733884	1
Capana08g002312;Capana04g000195	GO:0010093	specification of floral organ identity	Biological Process	2	166	352	22035	0.746101	1
Capana10g000707;Capana02g002938	GO:0016570	histone modification	Biological Process	2	168	352	22035	0.752028	1
Capana01g001931;Capana02g002356	GO:0035194	posttranscriptional gene silencing by RNA	Biological Process	2	169	352	22035	0.754946	1
Capana12g000027;Capana12g001026	GO:1901575	organic substance catabolic process	Biological Process	2	172	352	22035	0.763525	1
Capana11g000953;Capana04g002775	GO:0051302	regulation of cell division	Biological Process	2	173	352	22035	0.766326	1
Capana03g002400;Capana04g000195	GO:0048440	carpel development	Biological Process	2	174	352	22035	0.769098	1
Capana02g003053;Capana02g002108	GO:0007154	cell communication	Biological Process	2	175	352	22035	0.771842	1
Capana03g000292;Capana02g003359	GO:0010091	trichome branching	Biological Process	2	186	352	22035	0.800193	1
Capana09g000953;Capana04g002663	GO:0003006	developmental process involved in reproduction	Biological Process	2	190	352	22035	0.809704	1
Capana04g001433;Capana03g001183	GO:0032440	2-alkenal reductase [NAD	Molecular Function	2	189	321	19836	0.813234	1
Capana02g002356;Capana03g002598	GO:0031425	chloroplast RNA processing	Biological Process	2	193	352	22035	0.816571	1
Capana07g001710;Capana11g002027	GO:0006569	tryptophan catabolic process	Biological Process	2	195	352	22035	0.821025	1
Capana08g001896;Capana10g002214	GO:0022900	electron transport chain	Biological Process	2	203	352	22035	0.837888	1
Capana12g002664;Capana06g001182	GO:0009816	defense response to bacterium, incompatible interaction	Biological Process	2	204	352	22035	0.839892	1
Capana06g001182;Capana02g002356	GO:0040007	growth	Biological Process	2	204	352	22035	0.839892	1
Capana08g000429;Capana03g001538	GO:0009616	virus induced gene silencing	Biological Process	2	208	352	22035	0.847685	1
Capana01g001621;Capana01g003585	GO:0080090	regulation of primary metabolic process	Biological Process	2	211	352	22035	0.853303	1
Capana06g000896;Capana00g003122	GO:0007010	cytoskeleton organization	Biological Process	2	213	352	22035	0.856943	1
Capana05g002207;Capana04g002775	GO:0043234	protein complex	Cellular Component	2	223	328	20721	0.870723	1
Capana04g001812;Capana06g001182	GO:0009086	methionine biosynthetic process	Biological Process	2	222	352	22035	0.872322	1
Capana04g000591;Capana04g002775	GO:0009735	response to cytokinin	Biological Process	2	224	352	22035	0.875527	1
Capana07g001714;Capana03g000292	GO:0048825	cotyledon development	Biological Process	2	225	352	22035	0.877102	1
Capana04g001544;Capana02g002356	GO:0080156	mitochondrial mRNA modification	Biological Process	2	226	352	22035	0.878658	1
Capana04g002782;Capana11g000953	GO:0048438	floral whorl development	Biological Process	2	227	352	22035	0.880196	1
Capana05g000255;Capana09g000038	GO:0048869	cellular developmental process	Biological Process	2	233	352	22035	0.889053	1
Capana12g000538;Capana05g001817	GO:0010467	gene expression	Biological Process	2	238	352	22035	0.895966	1
Capana00g004654;Capana02g003489	GO:0000902	cell morphogenesis	Biological Process	2	244	352	22035	0.903734	1
Capana00g004127;Capana07g000089	GO:0046983	protein dimerization activity	Molecular Function	2	249	321	19836	0.913669	1
Capana03g000292;Capana09g002303	GO:0006259	DNA metabolic process	Biological Process	2	263	352	22035	0.924907	1
Capana07g001899;Capana10g001451	GO:0010286	heat acclimation	Biological Process	2	264	352	22035	0.92589	1
Capana01g002668;Capana06g000728	GO:0009933	meristem structural organization	Biological Process	2	276	352	22035	0.936779	1
Capana06g000728;Capana06g001160	GO:0009853	photorespiration	Biological Process	2	280	352	22035	0.94006	1
Capana06g000728;Capana04g001544	GO:0010182	sugar mediated signaling pathway	Biological Process	2	313	352	22035	0.961589	1
Capana04g002775;Capana04g000591	GO:0043161	proteasome-mediated ubiquitin-dependent protein catabolic process	Biological Process	2	343	352	22035	0.97456	1
Capana02g003557;Capana11g001388	GO:0006351	transcription, DNA-templated	Biological Process	2	345	352	22035	0.975255	1
Capana12g002510;Capana04g001544	GO:0006396	RNA processing	Biological Process	2	345	352	22035	0.975255	1
Capana03g003830;Capana03g001538	GO:0010090	trichome morphogenesis	Biological Process	2	356	352	22035	0.978762	1
Capana09g000144;Capana03g004303	GO:0007275	multicellular organismal development	Biological Process	2	395	352	22035	0.987721	1
Capana04g002775;Capana04g000591	GO:0051788	response to misfolded protein	Biological Process	2	432	352	22035	0.992756	1
Capana03g001876;Capana08g001915	GO:0044464	cell part	Cellular Component	2	458	328	20721	0.994732	1
Capana05g000522;Capana03g000815	GO:0005802	trans-Golgi network	Cellular Component	2	524	328	20721	0.997975	1
Capana10g000741	GO:0005881	cytoplasmic microtubule	Cellular Component	1	1	328	20721	0.0158294	1
Capana10g000741	GO:0051511	negative regulation of unidimensional cell growth	Biological Process	1	1	352	22035	0.0159746	1
Capana10g000741	GO:0072709	cellular response to sorbitol	Biological Process	1	1	352	22035	0.0159746	1
Capana10g000741	GO:0031117	positive regulation of microtubule depolymerization	Biological Process	1	1	352	22035	0.0159746	1
Capana10g001341	GO:0015695	organic cation transport	Biological Process	1	1	352	22035	0.0159746	1
Capana08g001724	GO:0044724	single-organism carbohydrate catabolic process	Biological Process	1	1	352	22035	0.0159746	1
Capana03g000292	GO:0010062	negative regulation of trichoblast fate specification	Biological Process	1	1	352	22035	0.0159746	1
Capana10g000741	GO:0071280	cellular response to copper ion	Biological Process	1	1	352	22035	0.0159746	1
Capana10g000741	GO:0010350	cellular response to magnesium starvation	Biological Process	1	1	352	22035	0.0159746	1
Capana10g000741	GO:0071286	cellular response to magnesium ion	Biological Process	1	1	352	22035	0.0159746	1
Capana10g000741	GO:0071325	cellular response to mannitol stimulus	Biological Process	1	1	352	22035	0.0159746	1
Capana02g002230	GO:0002682	regulation of immune system process	Biological Process	1	1	352	22035	0.0159746	1
Capana10g000741	GO:0075733	intracellular transport of virus	Biological Process	1	1	352	22035	0.0159746	1
Capana10g000741	GO:0031115	negative regulation of microtubule polymerization	Biological Process	1	1	352	22035	0.0159746	1
Capana00g002182	GO:0018786	haloalkane dehalogenase activity	Molecular Function	1	1	321	19836	0.0161827	1
Capana11g002179	GO:0051786	all-trans-retinol 13,14-reductase activity	Molecular Function	1	1	321	19836	0.0161827	1
Capana10g000741	GO:0043325	phosphatidylinositol-3,4-bisphosphate binding	Molecular Function	1	1	321	19836	0.0161827	1
Capana03g002267	GO:0046028	electron transporter, transferring electrons from cytochrome b6/f complex of photosystem II activity	Molecular Function	1	1	321	19836	0.0161827	1
Capana03g000656	GO:0031177	phosphopantetheine binding	Molecular Function	1	1	321	19836	0.0161827	1
Capana02g003489	GO:0008863	formate dehydrogenase	Molecular Function	1	1	321	19836	0.0161827	1
Capana03g002267	GO:0009496	plastoquinol--plastocyanin reductase activity	Molecular Function	1	1	321	19836	0.0161827	1
Capana09g001984	GO:0017168	5-oxoprolinase	Molecular Function	1	1	321	19836	0.0161827	1
Capana10g000741	GO:0005547	phosphatidylinositol-3,4,5-trisphosphate binding	Molecular Function	1	1	321	19836	0.0161827	1
Capana09g001539	GO:0005905	coated pit	Cellular Component	1	2	328	20721	0.0314089	1
Capana03g002267	GO:0009512	cytochrome b6f complex	Cellular Component	1	2	328	20721	0.0314089	1
Capana10g000030	GO:0009344	nitrite reductase complex [NAD	Cellular Component	1	2	328	20721	0.0314089	1
Capana09g002303	GO:0070013	intracellular organelle lumen	Cellular Component	1	2	328	20721	0.0314089	1
Capana02g002219	GO:0004047	aminomethyltransferase activity	Molecular Function	1	2	321	19836	0.0321043	1
Capana09g000953	GO:0003988	acetyl-CoA C-acyltransferase activity	Molecular Function	1	2	321	19836	0.0321043	1
Capana11g001403	GO:0047980	hippurate hydrolase activity	Molecular Function	1	2	321	19836	0.0321043	1
Capana05g001734	GO:0035674	tricarboxylic acid transmembrane transport	Biological Process	1	3	352	22035	0.0471644	1
Capana11g000781	GO:0015813	L-glutamate transport	Biological Process	1	3	352	22035	0.0471644	1
Capana11g000781	GO:0015742	alpha-ketoglutarate transport	Biological Process	1	3	352	22035	0.0471644	1
Capana11g000781	GO:0015729	oxaloacetate transport	Biological Process	1	3	352	22035	0.0471644	1
Capana04g000658	GO:0035264	multicellular organism growth	Biological Process	1	3	352	22035	0.0471644	1
Capana11g001388	GO:2001141	regulation of RNA biosynthetic process	Biological Process	1	3	352	22035	0.0471644	1
Capana04g000802	GO:0004612	phosphoenolpyruvate carboxykinase	Molecular Function	1	3	321	19836	0.0477691	1
Capana11g000781	GO:0015139	alpha-ketoglutarate transmembrane transporter activity	Molecular Function	1	3	321	19836	0.0477691	1
Capana02g001326	GO:0050614	delta24-sterol reductase activity	Molecular Function	1	3	321	19836	0.0477691	1
Capana11g000781	GO:0015131	oxaloacetate transmembrane transporter activity	Molecular Function	1	3	321	19836	0.0477691	1
Capana11g000781	GO:0015367	oxoglutarate	Molecular Function	1	3	321	19836	0.0477691	1
Capana11g000751	GO:0003935	GTP cyclohydrolase II activity	Molecular Function	1	3	321	19836	0.0477691	1
Capana05g001734	GO:0015142	tricarboxylic acid transmembrane transporter activity	Molecular Function	1	3	321	19836	0.0477691	1
Capana06g000936	GO:0000774	adenyl-nucleotide exchange factor activity	Molecular Function	1	3	321	19836	0.0477691	1
Capana03g000806	GO:0004750	ribulose-phosphate 3-epimerase activity	Molecular Function	1	3	321	19836	0.0477691	1
Capana10g002214	GO:0004791	thioredoxin-disulfide reductase activity	Molecular Function	1	3	321	19836	0.0477691	1
Capana11g000751	GO:0008686	3,4-dihydroxy-2-butanone-4-phosphate synthase activity	Molecular Function	1	3	321	19836	0.0477691	1
Capana01g002398	GO:0009517	PSII associated light-harvesting complex II	Cellular Component	1	4	328	20721	0.0618342	1
Capana05g002207	GO:0044429	mitochondrial part	Cellular Component	1	4	328	20721	0.0618342	1
Capana11g000601	GO:0010240	plastid pyruvate dehydrogenase complex	Cellular Component	1	4	328	20721	0.0618342	1
Capana03g002400	GO:0035672	oligopeptide transmembrane transport	Biological Process	1	4	352	22035	0.0623876	1
Capana09g001606	GO:0004665	prephenate dehydrogenase	Molecular Function	1	4	321	19836	0.0631811	1
Capana09g001606	GO:0008977	prephenate dehydrogenase activity	Molecular Function	1	4	321	19836	0.0631811	1
Capana09g000318	GO:0001758	retinal dehydrogenase activity	Molecular Function	1	4	321	19836	0.0631811	1
Capana07g000319	GO:0047100	glyceraldehyde-3-phosphate dehydrogenase	Molecular Function	1	4	321	19836	0.0631811	1
Capana03g002400	GO:0015421	oligopeptide-transporting ATPase activity	Molecular Function	1	4	321	19836	0.0631811	1
Capana03g002400	GO:0080161	auxin transmembrane transporter activity	Molecular Function	1	4	321	19836	0.0631811	1
Capana04g000629	GO:0033773	isoflavone 2'-hydroxylase activity	Molecular Function	1	4	321	19836	0.0631811	1
Capana09g001539	GO:0030118	clathrin coat	Cellular Component	1	5	328	20721	0.0766876	1
Capana01g002398	GO:0009783	photosystem II antenna complex	Cellular Component	1	5	328	20721	0.0766876	1
Capana02g003507	GO:0000311	plastid large ribosomal subunit	Cellular Component	1	5	328	20721	0.0766876	1
Capana11g001709	GO:0060148	positive regulation of posttranscriptional gene silencing	Biological Process	1	5	352	22035	0.0773683	1
Capana07g000687	GO:0010597	green leaf volatile biosynthetic process	Biological Process	1	5	352	22035	0.0773683	1
Capana03g000474	GO:2000379	positive regulation of reactive oxygen species metabolic process	Biological Process	1	5	352	22035	0.0773683	1
Capana04g001812	GO:0009067	aspartate family amino acid biosynthetic process	Biological Process	1	5	352	22035	0.0773683	1
Capana09g001643	GO:0006000	fructose metabolic process	Biological Process	1	5	352	22035	0.0773683	1
Capana02g002230	GO:0080169	cellular response to boron-containing substance deprivation	Biological Process	1	5	352	22035	0.0773683	1
Capana09g000097	GO:0006723	cuticle hydrocarbon biosynthetic process	Biological Process	1	5	352	22035	0.0773683	1
Capana05g000006	GO:1901565	organonitrogen compound catabolic process	Biological Process	1	5	352	22035	0.0773683	1
Capana07g000351	GO:0010248	establishment or maintenance of transmembrane electrochemical gradient	Biological Process	1	5	352	22035	0.0773683	1
Capana06g001952	GO:0016540	protein autoprocessing	Biological Process	1	5	352	22035	0.0773683	1
Capana11g001709	GO:0003968	RNA-directed RNA polymerase activity	Molecular Function	1	5	321	19836	0.0783444	1
Capana07g000319	GO:0004056	argininosuccinate lyase activity	Molecular Function	1	5	321	19836	0.0783444	1
Capana05g002207	GO:0004148	dihydrolipoyl dehydrogenase activity	Molecular Function	1	5	321	19836	0.0783444	1
Capana05g002207	GO:0016668	oxidoreductase activity, acting on a sulfur group of donors, NAD	Molecular Function	1	5	321	19836	0.0783444	1
Capana10g000741	GO:0080025	phosphatidylinositol-3,5-bisphosphate binding	Molecular Function	1	5	321	19836	0.0783444	1
Capana10g001341	GO:0015398	high-affinity secondary active ammonium transmembrane transporter activity	Molecular Function	1	5	321	19836	0.0783444	1
Capana04g001812	GO:0004412	homoserine dehydrogenase activity	Molecular Function	1	5	321	19836	0.0783444	1
Capana04g000049	GO:1901684	arsenate ion transmembrane transport	Biological Process	1	6	352	22035	0.0921103	1
Capana02g002938	GO:0030912	response to deep water	Biological Process	1	6	352	22035	0.0921103	1
Capana03g002400	GO:0032535	regulation of cellular component size	Biological Process	1	6	352	22035	0.0921103	1
Capana12g002404	GO:0010041	response to iron	Biological Process	1	6	352	22035	0.0921103	1
Capana09g001643	GO:0030388	fructose 1,6-bisphosphate metabolic process	Biological Process	1	6	352	22035	0.0921103	1
Capana12g001743	GO:0042445	hormone metabolic process	Biological Process	1	6	352	22035	0.0921103	1
Capana03g000775	GO:0045840	positive regulation of mitosis	Biological Process	1	6	352	22035	0.0921103	1
Capana04g001812	GO:0004072	aspartate kinase activity	Molecular Function	1	6	321	19836	0.093263	1
Capana11g002032	GO:0008146	sulfotransferase activity	Molecular Function	1	6	321	19836	0.093263	1
Capana03g001994	GO:0009011	starch synthase activity	Molecular Function	1	6	321	19836	0.093263	1
Capana03g000815	GO:0033843	xyloglucan 6-xylosyltransferase activity	Molecular Function	1	6	321	19836	0.093263	1
Capana12g002404	GO:0033760	2'-deoxymugineic-acid 2'-dioxygenase activity	Molecular Function	1	6	321	19836	0.093263	1
Capana11g001388	GO:0016987	sigma factor activity	Molecular Function	1	6	321	19836	0.093263	1
Capana10g000708	GO:0000138	Golgi trans cisterna	Cellular Component	1	7	328	20721	0.105695	1
Capana06g001517	GO:1900000	regulation of anthocyanin catabolic process	Biological Process	1	7	352	22035	0.106617	1
Capana06g001525	GO:0033506	glucosinolate biosynthetic process from homomethionine	Biological Process	1	7	352	22035	0.106617	1
Capana11g000601	GO:0006086	acetyl-CoA biosynthetic process from pyruvate	Biological Process	1	7	352	22035	0.106617	1
Capana01g004370	GO:0070212	protein poly-ADP-ribosylation	Biological Process	1	7	352	22035	0.106617	1
Capana01g003631	GO:0048457	floral whorl morphogenesis	Biological Process	1	7	352	22035	0.106617	1
Capana03g000474	GO:0070574	cadmium ion transmembrane transport	Biological Process	1	7	352	22035	0.106617	1
Capana04g000039	GO:0016104	triterpenoid biosynthetic process	Biological Process	1	7	352	22035	0.106617	1
Capana01g004370	GO:0080151	positive regulation of salicylic acid mediated signaling pathway	Biological Process	1	7	352	22035	0.106617	1
Capana03g000473	GO:0050691	regulation of defense response to virus by host	Biological Process	1	7	352	22035	0.106617	1
Capana06g001160	GO:0019481	L-alanine catabolic process, by transamination	Biological Process	1	7	352	22035	0.106617	1
Capana01g003631	GO:0090470	shoot organ boundary specification	Biological Process	1	7	352	22035	0.106617	1
Capana04g000039	GO:0015936	coenzyme A metabolic process	Biological Process	1	7	352	22035	0.106617	1
Capana03g000474	GO:0015690	aluminum cation transport	Biological Process	1	7	352	22035	0.106617	1
Capana04g000039	GO:0042282	hydroxymethylglutaryl-CoA reductase activity	Molecular Function	1	7	321	19836	0.107941	1
Capana09g001388	GO:0015369	calcium	Molecular Function	1	7	321	19836	0.107941	1
Capana01g001179	GO:0004097	catechol oxidase activity	Molecular Function	1	7	321	19836	0.107941	1
Capana03g000474	GO:0015083	aluminum ion transmembrane transporter activity	Molecular Function	1	7	321	19836	0.107941	1
Capana04g000049	GO:0015415	phosphate ion transmembrane-transporting ATPase activity	Molecular Function	1	7	321	19836	0.107941	1
Capana06g000728	GO:0010297	heteropolysaccharide binding	Molecular Function	1	7	321	19836	0.107941	1
Capana10g000708	GO:0052691	UDP-arabinopyranose mutase activity	Molecular Function	1	7	321	19836	0.107941	1
Capana04g000039	GO:0004420	hydroxymethylglutaryl-CoA reductase	Molecular Function	1	7	321	19836	0.107941	1
Capana08g001896	GO:0008198	ferrous iron binding	Molecular Function	1	7	321	19836	0.107941	1
Capana09g001643	GO:0004331	fructose-2,6-bisphosphate 2-phosphatase activity	Molecular Function	1	7	321	19836	0.107941	1
Capana07g002048	GO:0005504	fatty acid binding	Molecular Function	1	7	321	19836	0.107941	1
Capana09g001643	GO:0042132	fructose 1,6-bisphosphate 1-phosphatase activity	Molecular Function	1	7	321	19836	0.107941	1
Capana01g004370	GO:0035529	NADH pyrophosphatase activity	Molecular Function	1	7	321	19836	0.107941	1
Capana08g000827	GO:0050366	tyramine N-feruloyltransferase activity	Molecular Function	1	7	321	19836	0.107941	1
Capana07g000319	GO:0048658	anther wall tapetum development	Biological Process	1	8	352	22035	0.120893	1
Capana03g000474	GO:0055071	manganese ion homeostasis	Biological Process	1	8	352	22035	0.120893	1
Capana03g000474	GO:0071421	manganese ion transmembrane transport	Biological Process	1	8	352	22035	0.120893	1
Capana07g001271	GO:0006065	UDP-glucuronate biosynthetic process	Biological Process	1	8	352	22035	0.120893	1
Capana10g000741	GO:0035865	cellular response to potassium ion	Biological Process	1	8	352	22035	0.120893	1
Capana08g001896	GO:0006124	ferredoxin metabolic process	Biological Process	1	8	352	22035	0.120893	1
Capana03g001258	GO:0031349	positive regulation of defense response	Biological Process	1	8	352	22035	0.120893	1
Capana01g004370	GO:0047631	ADP-ribose diphosphatase activity	Molecular Function	1	8	321	19836	0.122382	1
Capana06g001525	GO:0080105	6-methylthiopropyl glucosinolate S-oxygenase activity	Molecular Function	1	8	321	19836	0.122382	1
Capana01g004370	GO:0000210	NAD+ diphosphatase activity	Molecular Function	1	8	321	19836	0.122382	1
Capana06g001525	GO:0080106	7-methylthiopropyl glucosinolate S-oxygenase activity	Molecular Function	1	8	321	19836	0.122382	1
Capana06g001525	GO:0080103	4-methylthiopropyl glucosinolate S-oxygenase activity	Molecular Function	1	8	321	19836	0.122382	1
Capana03g000474	GO:0015103	inorganic anion transmembrane transporter activity	Molecular Function	1	8	321	19836	0.122382	1
Capana06g001525	GO:0080102	3-methylthiopropyl glucosinolate S-oxygenase activity	Molecular Function	1	8	321	19836	0.122382	1
Capana01g004370	GO:0080042	ADP-glucose pyrophosphohydrolase activity	Molecular Function	1	8	321	19836	0.122382	1
Capana06g001525	GO:0080104	5-methylthiopropyl glucosinolate S-oxygenase activity	Molecular Function	1	8	321	19836	0.122382	1
Capana06g001525	GO:0080107	8-methylthiopropyl glucosinolate S-oxygenase activity	Molecular Function	1	8	321	19836	0.122382	1
Capana05g001734	GO:0017077	oxidative phosphorylation uncoupler activity	Molecular Function	1	8	321	19836	0.122382	1
Capana03g001538	GO:0005731	nucleolus organizer region	Cellular Component	1	9	328	20721	0.133793	1
Capana10g000043	GO:0051336	regulation of hydrolase activity	Biological Process	1	9	352	22035	0.134942	1
Capana11g001388	GO:0071483	cellular response to blue light	Biological Process	1	9	352	22035	0.134942	1
Capana03g001538	GO:0010599	production of lsiRNA involved in RNA interference	Biological Process	1	9	352	22035	0.134942	1
Capana03g000474	GO:0034755	iron ion transmembrane transport	Biological Process	1	9	352	22035	0.134942	1
Capana05g000006	GO:0006534	cysteine metabolic process	Biological Process	1	9	352	22035	0.134942	1
Capana04g001812	GO:0009088	threonine biosynthetic process	Biological Process	1	9	352	22035	0.134942	1
Capana10g000708	GO:0033356	UDP-L-arabinose metabolic process	Biological Process	1	9	352	22035	0.134942	1
Capana09g000061	GO:0006163	purine nucleotide metabolic process	Biological Process	1	9	352	22035	0.134942	1
Capana01g003631	GO:0010201	response to continuous far red light stimulus by the high-irradiance response system	Biological Process	1	9	352	22035	0.134942	1
Capana10g001341	GO:0072488	ammonium transmembrane transport	Biological Process	1	9	352	22035	0.134942	1
Capana05g001734	GO:0005310	dicarboxylic acid transmembrane transporter activity	Molecular Function	1	9	321	19836	0.13659	1
Capana07g001710	GO:0080108	S-alkylthiohydroximate lyase activity	Molecular Function	1	9	321	19836	0.13659	1
Capana06g001160	GO:0047958	glycine	Molecular Function	1	9	321	19836	0.13659	1
Capana03g002267	GO:0045158	electron transporter, transferring electrons within cytochrome b6/f complex of photosystem II activity	Molecular Function	1	9	321	19836	0.13659	1
Capana11g001403	GO:0010178	IAA-amino acid conjugate hydrolase activity	Molecular Function	1	9	321	19836	0.13659	1
Capana01g004370	GO:0080041	ADP-ribose pyrophosphohydrolase activity	Molecular Function	1	9	321	19836	0.13659	1
Capana03g000656	GO:0000036	ACP phosphopantetheine attachment site binding involved in fatty acid biosynthetic process	Molecular Function	1	9	321	19836	0.13659	1
Capana10g001341	GO:0008519	ammonium transmembrane transporter activity	Molecular Function	1	9	321	19836	0.13659	1
Capana03g002309	GO:0048032	galacturonate binding	Molecular Function	1	9	321	19836	0.13659	1
Capana07g001787	GO:0051019	mitogen-activated protein kinase binding	Molecular Function	1	9	321	19836	0.13659	1
Capana01g000053	GO:0051980	iron-nicotianamine transmembrane transporter activity	Molecular Function	1	9	321	19836	0.13659	1
Capana08g002192	GO:0010266	response to vitamin B1	Biological Process	1	10	352	22035	0.148766	1
Capana01g000647	GO:0009768	photosynthesis, light harvesting in photosystem I	Biological Process	1	10	352	22035	0.148766	1
Capana02g002938	GO:0061062	regulation of nematode larval development	Biological Process	1	10	352	22035	0.148766	1
Capana11g001709	GO:0010495	long-distance posttranscriptional gene silencing	Biological Process	1	10	352	22035	0.148766	1
Capana02g001299	GO:0035195	gene silencing by miRNA	Biological Process	1	10	352	22035	0.148766	1
Capana05g002412	GO:0042891	antibiotic transport	Biological Process	1	10	352	22035	0.148766	1
Capana07g001710	GO:0001560	regulation of cell growth by extracellular stimulus	Biological Process	1	10	352	22035	0.148766	1
Capana02g003390	GO:0019318	hexose metabolic process	Biological Process	1	10	352	22035	0.148766	1
Capana04g000658	GO:0010117	photoprotection	Biological Process	1	10	352	22035	0.148766	1
Capana11g000601	GO:0043617	cellular response to sucrose starvation	Biological Process	1	10	352	22035	0.148766	1
Capana03g001538	GO:0007143	female meiotic division	Biological Process	1	10	352	22035	0.148766	1
Capana01g004370	GO:0017110	nucleoside-diphosphatase activity	Molecular Function	1	10	321	19836	0.150569	1
Capana01g001179	GO:0033793	aureusidin synthase activity	Molecular Function	1	10	321	19836	0.150569	1
Capana06g000936	GO:0051087	chaperone binding	Molecular Function	1	10	321	19836	0.150569	1
Capana10g000708	GO:0008466	glycogenin glucosyltransferase activity	Molecular Function	1	10	321	19836	0.150569	1
Capana07g001271	GO:0003979	UDP-glucose 6-dehydrogenase activity	Molecular Function	1	10	321	19836	0.150569	1
Capana07g001710	GO:0033855	nicotianamine aminotransferase activity	Molecular Function	1	10	321	19836	0.150569	1
Capana07g000351	GO:0009678	hydrogen-translocating pyrophosphatase activity	Molecular Function	1	10	321	19836	0.150569	1
Capana06g001517	GO:0080062	cytokinin 9-beta-glucosyltransferase activity	Molecular Function	1	10	321	19836	0.150569	1
Capana09g001881	GO:0016688	L-ascorbate peroxidase activity	Molecular Function	1	10	321	19836	0.150569	1
Capana06g001517	GO:0047807	cytokinin 7-beta-glucosyltransferase activity	Molecular Function	1	10	321	19836	0.150569	1
Capana03g001994	GO:0010021	amylopectin biosynthetic process	Biological Process	1	11	352	22035	0.162371	1
Capana09g001606	GO:0006571	tyrosine biosynthetic process	Biological Process	1	11	352	22035	0.162371	1
Capana03g001538	GO:1902183	regulation of shoot apical meristem development	Biological Process	1	11	352	22035	0.162371	1
Capana03g001258	GO:0010942	positive regulation of cell death	Biological Process	1	11	352	22035	0.162371	1
Capana03g001538	GO:0035019	somatic stem cell maintenance	Biological Process	1	11	352	22035	0.162371	1
Capana01g001179	GO:1901709		Biological Process	1	11	352	22035	0.162371	1
Capana01g003631	GO:0080006	internode patterning	Biological Process	1	11	352	22035	0.162371	1
Capana12g000999	GO:0009866	induced systemic resistance, ethylene mediated signaling pathway	Biological Process	1	11	352	22035	0.162371	1
Capana09g001606	GO:0006567	threonine catabolic process	Biological Process	1	11	352	22035	0.162371	1
Capana06g001952	GO:0010225	response to UV-C	Biological Process	1	11	352	22035	0.162371	1
Capana08g002312	GO:0071492	cellular response to UV-A	Biological Process	1	11	352	22035	0.162371	1
Capana07g001787	GO:0051170	nuclear import	Biological Process	1	11	352	22035	0.162371	1
Capana11g000751	GO:0009231	riboflavin biosynthetic process	Biological Process	1	11	352	22035	0.162371	1
Capana01g003631	GO:0009891	positive regulation of biosynthetic process	Biological Process	1	11	352	22035	0.162371	1
Capana01g001179	GO:1901708		Biological Process	1	11	352	22035	0.162371	1
Capana11g000781	GO:0019676	ammonia assimilation cycle	Biological Process	1	11	352	22035	0.162371	1
Capana03g001538	GO:0010586	miRNA metabolic process	Biological Process	1	11	352	22035	0.162371	1
Capana11g001388	GO:0001053	plastid sigma factor activity	Molecular Function	1	11	321	19836	0.164322	1
Capana02g003073	GO:0042409	caffeoyl-CoA O-methyltransferase activity	Molecular Function	1	11	321	19836	0.164322	1
Capana11g002131	GO:1901615	organic hydroxy compound metabolic process	Biological Process	1	12	352	22035	0.175758	1
Capana06g000557	GO:0071918	urea transmembrane transport	Biological Process	1	12	352	22035	0.175758	1
Capana11g001875	GO:0046345	abscisic acid catabolic process	Biological Process	1	12	352	22035	0.175758	1
Capana03g001538	GO:0040034	regulation of development, heterochronic	Biological Process	1	12	352	22035	0.175758	1
Capana07g001710	GO:0006572	tyrosine catabolic process	Biological Process	1	12	352	22035	0.175758	1
Capana11g000781	GO:0071423	malate transmembrane transport	Biological Process	1	12	352	22035	0.175758	1
Capana02g002921	GO:0009645	response to low light intensity stimulus	Biological Process	1	12	352	22035	0.175758	1
Capana09g000318	GO:0008802	betaine-aldehyde dehydrogenase activity	Molecular Function	1	12	321	19836	0.177853	1
Capana02g001101	GO:0016707	gibberellin 3-beta-dioxygenase activity	Molecular Function	1	12	321	19836	0.177853	1
Capana01g002926	GO:0008422	beta-glucosidase activity	Molecular Function	1	12	321	19836	0.177853	1
Capana06g001160	GO:0008453	alanine-glyoxylate transaminase activity	Molecular Function	1	12	321	19836	0.177853	1
Capana11g000601	GO:0004739	pyruvate dehydrogenase	Molecular Function	1	12	321	19836	0.177853	1
Capana06g000557	GO:0043674	columella	Cellular Component	1	13	328	20721	0.187377	1
Capana07g001787	GO:0045596	negative regulation of cell differentiation	Biological Process	1	13	352	22035	0.188932	1
Capana03g001258	GO:0060862	negative regulation of floral organ abscission	Biological Process	1	13	352	22035	0.188932	1
Capana08g002312	GO:0071486	cellular response to high light intensity	Biological Process	1	13	352	22035	0.188932	1
Capana05g001734	GO:0006835	dicarboxylic acid transport	Biological Process	1	13	352	22035	0.188932	1
Capana01g002926	GO:0031222	arabinan catabolic process	Biological Process	1	13	352	22035	0.188932	1
Capana07g001787	GO:2000693	positive regulation of seed maturation	Biological Process	1	13	352	22035	0.188932	1
Capana11g000465	GO:0016811	hydrolase activity, acting on carbon-nitrogen	Molecular Function	1	13	321	19836	0.191165	1
Capana03g000815	GO:0035252	UDP-xylosyltransferase activity	Molecular Function	1	13	321	19836	0.191165	1
Capana02g002219	GO:0005960	glycine cleavage complex	Cellular Component	1	14	328	20721	0.200249	1
Capana07g001899	GO:0048530	fruit morphogenesis	Biological Process	1	14	352	22035	0.201896	1
Capana00g003122	GO:2000012	regulation of auxin polar transport	Biological Process	1	14	352	22035	0.201896	1
Capana06g000728	GO:0032544	plastid translation	Biological Process	1	14	352	22035	0.201896	1
Capana12g000999	GO:0009871	jasmonic acid and ethylene-dependent systemic resistance, ethylene mediated signaling pathway	Biological Process	1	14	352	22035	0.201896	1
Capana12g002736	GO:0046424	ferulate 5-hydroxylase activity	Molecular Function	1	14	321	19836	0.204263	1
Capana11g000781	GO:0005313	L-glutamate transmembrane transporter activity	Molecular Function	1	14	321	19836	0.204263	1
Capana02g003390	GO:0004034	aldose 1-epimerase activity	Molecular Function	1	14	321	19836	0.204263	1
Capana03g000474	GO:0005384	manganese ion transmembrane transporter activity	Molecular Function	1	14	321	19836	0.204263	1
Capana07g001710	GO:0004121	cystathionine beta-lyase activity	Molecular Function	1	14	321	19836	0.204263	1
Capana12g002736	GO:0080132	fatty acid alpha-hydroxylase activity	Molecular Function	1	14	321	19836	0.204263	1
Capana07g000687	GO:0010327	acetyl CoA	Molecular Function	1	14	321	19836	0.204263	1
Capana10g002379	GO:0010321	regulation of vegetative phase change	Biological Process	1	15	352	22035	0.214654	1
Capana10g002167	GO:0010951	negative regulation of endopeptidase activity	Biological Process	1	15	352	22035	0.214654	1
Capana03g001262	GO:0016553	base conversion or substitution editing	Biological Process	1	15	352	22035	0.214654	1
Capana12g001826	GO:0030010	establishment of cell polarity	Biological Process	1	15	352	22035	0.214654	1
Capana05g000006	GO:0042440	pigment metabolic process	Biological Process	1	15	352	22035	0.214654	1
Capana12g002529	GO:0003724	RNA helicase activity	Molecular Function	1	15	321	19836	0.217149	1
Capana07g000687	GO:0047203	13-hydroxylupinine O-tigloyltransferase activity	Molecular Function	1	15	321	19836	0.217149	1
Capana02g002814	GO:0006541	glutamine metabolic process	Biological Process	1	16	352	22035	0.227208	1
Capana08g001266	GO:0071435	potassium ion export	Biological Process	1	16	352	22035	0.227208	1
Capana05g000896	GO:0032491	detection of molecule of fungal origin	Biological Process	1	16	352	22035	0.227208	1
Capana02g001861	GO:0071493	cellular response to UV-B	Biological Process	1	16	352	22035	0.227208	1
Capana08g001266	GO:0005544	calcium-dependent phospholipid binding	Molecular Function	1	16	321	19836	0.229827	1
Capana10g000741	GO:0005546	phosphatidylinositol-4,5-bisphosphate binding	Molecular Function	1	16	321	19836	0.229827	1
Capana06g001275	GO:0005089	Rho guanyl-nucleotide exchange factor activity	Molecular Function	1	16	321	19836	0.229827	1
Capana09g001539	GO:0030659	cytoplasmic vesicle membrane	Cellular Component	1	17	328	20721	0.237656	1
Capana11g001388	GO:0090407	organophosphate biosynthetic process	Biological Process	1	17	352	22035	0.239562	1
Capana09g000953	GO:0016125	sterol metabolic process	Biological Process	1	17	352	22035	0.239562	1
Capana03g003830	GO:0042537	benzene-containing compound metabolic process	Biological Process	1	17	352	22035	0.239562	1
Capana01g004264	GO:0016068	type I hypersensitivity	Biological Process	1	17	352	22035	0.239562	1
Capana02g003486	GO:0051119	sugar transmembrane transporter activity	Molecular Function	1	17	321	19836	0.242301	1
Capana03g001994	GO:0016844	strictosidine synthase activity	Molecular Function	1	17	321	19836	0.242301	1
Capana10g000708	GO:0016866	intramolecular transferase activity	Molecular Function	1	17	321	19836	0.242301	1
Capana07g001710	GO:0050362	L-tryptophan	Molecular Function	1	17	321	19836	0.242301	1
Capana09g000061	GO:0004017	adenylate kinase activity	Molecular Function	1	17	321	19836	0.242301	1
Capana07g001710	GO:0004838	L-tyrosine	Molecular Function	1	17	321	19836	0.242301	1
Capana12g000371	GO:0016413	O-acetyltransferase activity	Molecular Function	1	17	321	19836	0.242301	1
Capana11g000465	GO:0009527	plastid outer membrane	Cellular Component	1	18	328	20721	0.249733	1
Capana01g003631	GO:0051188	cofactor biosynthetic process	Biological Process	1	18	352	22035	0.251719	1
Capana03g001538	GO:0033169	histone H3-K9 demethylation	Biological Process	1	18	352	22035	0.251719	1
Capana02g001861	GO:0030308	negative regulation of cell growth	Biological Process	1	18	352	22035	0.251719	1
Capana03g001538	GO:0010589	leaf proximal/distal pattern formation	Biological Process	1	18	352	22035	0.251719	1
Capana09g001388	GO:0030026	cellular manganese ion homeostasis	Biological Process	1	18	352	22035	0.251719	1
Capana06g000557	GO:0030104	water homeostasis	Biological Process	1	18	352	22035	0.251719	1
Capana11g000465	GO:0016884	carbon-nitrogen ligase activity, with glutamine as amido-N-donor	Molecular Function	1	18	321	19836	0.254573	1
Capana11g002306	GO:0009532	plastid stroma	Cellular Component	1	19	328	20721	0.26162	1
Capana02g001861	GO:0005811	lipid particle	Cellular Component	1	19	328	20721	0.26162	1
Capana06g000557	GO:0042807	central vacuole	Cellular Component	1	19	328	20721	0.26162	1
Capana09g000061	GO:0046939	nucleotide phosphorylation	Biological Process	1	19	352	22035	0.263682	1
Capana01g002668	GO:0080178	5-carbamoylmethyluridine metabolic process	Biological Process	1	19	352	22035	0.263682	1
Capana03g001538	GO:0035198	miRNA binding	Molecular Function	1	19	321	19836	0.266647	1
Capana02g002938	GO:0045309	protein phosphorylated amino acid binding	Molecular Function	1	19	321	19836	0.266647	1
Capana10g000055	GO:0005222	intracellular cAMP activated cation channel activity	Molecular Function	1	19	321	19836	0.266647	1
Capana06g000155	GO:0034357	photosynthetic membrane	Cellular Component	1	20	328	20721	0.273319	1
Capana03g000102	GO:0043227	membrane-bounded organelle	Cellular Component	1	20	328	20721	0.273319	1
Capana07g001787	GO:0071333	cellular response to glucose stimulus	Biological Process	1	20	352	22035	0.275455	1
Capana07g001899	GO:0034620	cellular response to unfolded protein	Biological Process	1	20	352	22035	0.275455	1
Capana02g001861	GO:0046340	diacylglycerol catabolic process	Biological Process	1	20	352	22035	0.275455	1
Capana03g000815	GO:0009969	xyloglucan biosynthetic process	Biological Process	1	20	352	22035	0.275455	1
Capana03g001262	GO:0043489	RNA stabilization	Biological Process	1	20	352	22035	0.275455	1
Capana02g001861	GO:0052651	monoacylglycerol catabolic process	Biological Process	1	20	352	22035	0.275455	1
Capana04g000195	GO:0008810	cellulase activity	Molecular Function	1	20	321	19836	0.278526	1
Capana02g001861	GO:0047372	acylglycerol lipase activity	Molecular Function	1	20	321	19836	0.278526	1
Capana12g002510	GO:0004525	ribonuclease III activity	Molecular Function	1	20	321	19836	0.278526	1
Capana00g002157	GO:0080079	cellobiose glucosidase activity	Molecular Function	1	20	321	19836	0.278526	1
Capana07g000961	GO:0004784	superoxide dismutase activity	Molecular Function	1	20	321	19836	0.278526	1
Capana03g001611	GO:0008515	sucrose transmembrane transporter activity	Molecular Function	1	20	321	19836	0.278526	1
Capana12g001382	GO:0031967	organelle envelope	Cellular Component	1	21	328	20721	0.284833	1
Capana07g001710	GO:0010189	vitamin E biosynthetic process	Biological Process	1	21	352	22035	0.28704	1
Capana03g001611	GO:0006825	copper ion transport	Biological Process	1	21	352	22035	0.28704	1
Capana07g000687	GO:0052325	cell wall pectin biosynthetic process	Biological Process	1	21	352	22035	0.28704	1
Capana00g001880	GO:0010020	chloroplast fission	Biological Process	1	21	352	22035	0.28704	1
Capana06g001525	GO:0004499	N,N-dimethylaniline monooxygenase activity	Molecular Function	1	21	321	19836	0.290213	1
Capana11g001875	GO:0080045	quercetin 3'-O-glucosyltransferase activity	Molecular Function	1	21	321	19836	0.290213	1
Capana03g000983	GO:0047209	coniferyl-alcohol glucosyltransferase activity	Molecular Function	1	21	321	19836	0.290213	1
Capana02g001628	GO:0016682	oxidoreductase activity, acting on diphenols and related substances as donors, oxygen as acceptor	Molecular Function	1	21	321	19836	0.290213	1
Capana03g002267	GO:0009842	cyanelle	Cellular Component	1	22	328	20721	0.296165	1
Capana10g002214	GO:0019430	removal of superoxide radicals	Biological Process	1	22	352	22035	0.29844	1
Capana02g001299	GO:0019827	stem cell maintenance	Biological Process	1	22	352	22035	0.29844	1
Capana11g002032	GO:1901605	alpha-amino acid metabolic process	Biological Process	1	22	352	22035	0.29844	1
Capana01g003631	GO:0010371	regulation of gibberellin biosynthetic process	Biological Process	1	22	352	22035	0.29844	1
Capana09g001251	GO:0010243	response to organonitrogen compound	Biological Process	1	22	352	22035	0.29844	1
Capana03g001473	GO:0030414	peptidase inhibitor activity	Molecular Function	1	22	321	19836	0.301712	1
Capana03g000983	GO:0050004	isoflavone 7-O-glucosyltransferase activity	Molecular Function	1	22	321	19836	0.301712	1
Capana08g000827	GO:0015116	sulfate transmembrane transporter activity	Molecular Function	1	22	321	19836	0.301712	1
Capana03g001538	GO:0004521	endoribonuclease activity	Molecular Function	1	22	321	19836	0.301712	1
Capana09g001881	GO:0005778	peroxisomal membrane	Cellular Component	1	23	328	20721	0.307318	1
Capana05g000777	GO:0030433	ER-associated ubiquitin-dependent protein catabolic process	Biological Process	1	23	352	22035	0.309658	1
Capana07g001710	GO:0004069	L-aspartate	Molecular Function	1	23	321	19836	0.313024	1
Capana06g001160	GO:0016756	glutathione gamma-glutamylcysteinyltransferase activity	Molecular Function	1	23	321	19836	0.313024	1
Capana03g000474	GO:0005381	iron ion transmembrane transporter activity	Molecular Function	1	23	321	19836	0.313024	1
Capana10g000707	GO:0009930	longitudinal side of cell surface	Cellular Component	1	24	328	20721	0.318295	1
Capana06g000896	GO:0005740	mitochondrial envelope	Cellular Component	1	24	328	20721	0.318295	1
Capana11g001388	GO:0006352	DNA-templated transcription, initiation	Biological Process	1	24	352	22035	0.320698	1
Capana10g000741	GO:0071219	cellular response to molecule of bacterial origin	Biological Process	1	24	352	22035	0.320698	1
Capana07g000351	GO:0004427	inorganic diphosphatase activity	Molecular Function	1	24	321	19836	0.324154	1
Capana01g001266	GO:0070011	peptidase activity, acting on L-amino acid peptides	Molecular Function	1	24	321	19836	0.324154	1
Capana04g001037	GO:0015020	glucuronosyltransferase activity	Molecular Function	1	24	321	19836	0.324154	1
Capana06g000557	GO:0000326	protein storage vacuole	Cellular Component	1	25	328	20721	0.329098	1
Capana01g002710	GO:0030139	endocytic vesicle	Cellular Component	1	25	328	20721	0.329098	1
Capana10g000707	GO:0010215	cellulose microfibril organization	Biological Process	1	25	352	22035	0.331561	1
Capana11g001388	GO:0051234	establishment of localization	Biological Process	1	25	352	22035	0.331561	1
Capana04g002775	GO:0051260	protein homooligomerization	Biological Process	1	25	352	22035	0.331561	1
Capana01g002668	GO:0006400	tRNA modification	Biological Process	1	25	352	22035	0.331561	1
Capana05g001734	GO:0000295	adenine nucleotide transmembrane transporter activity	Molecular Function	1	25	321	19836	0.335105	1
Capana05g001734	GO:0005346	purine ribonucleotide transmembrane transporter activity	Molecular Function	1	25	321	19836	0.335105	1
Capana03g002554	GO:0004805	trehalose-phosphatase activity	Molecular Function	1	25	321	19836	0.335105	1
Capana01g003631	GO:0009069	serine family amino acid metabolic process	Biological Process	1	26	352	22035	0.342251	1
Capana03g001611	GO:0071470	cellular response to osmotic stress	Biological Process	1	26	352	22035	0.342251	1
Capana04g002775	GO:0009945	radial axis specification	Biological Process	1	26	352	22035	0.342251	1
Capana02g000475	GO:0009606	tropism	Biological Process	1	26	352	22035	0.342251	1
Capana01g003920	GO:0016042	lipid catabolic process	Biological Process	1	26	352	22035	0.342251	1
Capana04g000197	GO:0003756	protein disulfide isomerase activity	Molecular Function	1	26	321	19836	0.345878	1
Capana01g002926	GO:0009044	xylan 1,4-beta-xylosidase activity	Molecular Function	1	26	321	19836	0.345878	1
Capana01g002926	GO:0046556	alpha-L-arabinofuranosidase activity	Molecular Function	1	26	321	19836	0.345878	1
Capana12g001743	GO:0070330	aromatase activity	Molecular Function	1	26	321	19836	0.345878	1
Capana06g001160	GO:0044242	cellular lipid catabolic process	Biological Process	1	27	352	22035	0.352771	1
Capana06g001952	GO:0010421	hydrogen peroxide-mediated programmed cell death	Biological Process	1	27	352	22035	0.352771	1
Capana04g002518	GO:0016208	AMP binding	Molecular Function	1	27	321	19836	0.356477	1
Capana00g004127	GO:0009798	axis specification	Biological Process	1	28	352	22035	0.363123	1
Capana03g001611	GO:0071446	cellular response to salicylic acid stimulus	Biological Process	1	28	352	22035	0.363123	1
Capana01g003631	GO:0010197	polar nucleus fusion	Biological Process	1	28	352	22035	0.363123	1
Capana10g001548	GO:1900056	negative regulation of leaf senescence	Biological Process	1	28	352	22035	0.363123	1
Capana07g001710	GO:0010188	response to microbial phytotoxin	Biological Process	1	28	352	22035	0.363123	1
Capana10g000030	GO:0045156	electron transporter, transferring electrons within the cyclic electron transport pathway of photosynthesis activity	Molecular Function	1	28	321	19836	0.366906	1
Capana04g002518	GO:0018858	benzoate-CoA ligase activity	Molecular Function	1	28	321	19836	0.366906	1
Capana08g000429	GO:0009961	response to 1-aminocyclopropane-1-carboxylic acid	Biological Process	1	29	352	22035	0.373309	1
Capana04g002518	GO:0019605	butyrate metabolic process	Biological Process	1	29	352	22035	0.373309	1
Capana01g000534	GO:0090408	phloem nitrate loading	Biological Process	1	29	352	22035	0.373309	1
Capana11g001403	GO:0010112	regulation of systemic acquired resistance	Biological Process	1	29	352	22035	0.373309	1
Capana04g002518	GO:0006083	acetate metabolic process	Biological Process	1	29	352	22035	0.373309	1
Capana08g001236	GO:0004540	ribonuclease activity	Molecular Function	1	29	321	19836	0.377165	1
Capana04g002518	GO:0047760	butyrate-CoA ligase activity	Molecular Function	1	29	321	19836	0.377165	1
Capana05g001817	GO:2000605	positive regulation of secondary growth	Biological Process	1	30	352	22035	0.383334	1
Capana01g002710	GO:0009786	regulation of asymmetric cell division	Biological Process	1	30	352	22035	0.383334	1
Capana04g001812	GO:0009089	lysine biosynthetic process via diaminopimelate	Biological Process	1	30	352	22035	0.383334	1
Capana09g001643	GO:0005985	sucrose metabolic process	Biological Process	1	30	352	22035	0.383334	1
Capana04g002518	GO:0003987	acetate-CoA ligase activity	Molecular Function	1	30	321	19836	0.387259	1
Capana12g002356	GO:0032559	adenyl ribonucleotide binding	Molecular Function	1	30	321	19836	0.387259	1
Capana03g001538	GO:0007140	male meiosis	Biological Process	1	31	352	22035	0.393198	1
Capana05g002045	GO:0044419	interspecies interaction between organisms	Biological Process	1	31	352	22035	0.393198	1
Capana02g001861	GO:0008970	phosphatidylcholine 1-acylhydrolase activity	Molecular Function	1	31	321	19836	0.39719	1
Capana03g000292	GO:0006473	protein acetylation	Biological Process	1	32	352	22035	0.402905	1
Capana03g000474	GO:0051641	cellular localization	Biological Process	1	32	352	22035	0.402905	1
Capana07g002224	GO:0051093	negative regulation of developmental process	Biological Process	1	32	352	22035	0.402905	1
Capana02g001365	GO:0052689	carboxylic ester hydrolase activity	Molecular Function	1	32	321	19836	0.40696	1
Capana12g002421	GO:0018675		Molecular Function	1	32	321	19836	0.40696	1
Capana07g000319	GO:0080144	amino acid homeostasis	Biological Process	1	33	352	22035	0.412457	1
Capana01g000534	GO:0080055	low-affinity nitrate transport	Biological Process	1	33	352	22035	0.412457	1
Capana01g002926	GO:0045493	xylan catabolic process	Biological Process	1	33	352	22035	0.412457	1
Capana01g000534	GO:0080054	low-affinity nitrate transmembrane transporter activity	Molecular Function	1	33	321	19836	0.416573	1
Capana05g000983	GO:0015662	ATPase activity, coupled to transmembrane movement of ions, phosphorylative mechanism	Molecular Function	1	33	321	19836	0.416573	1
Capana04g000197	GO:0031072	heat shock protein binding	Molecular Function	1	33	321	19836	0.416573	1
Capana06g000557	GO:0015204	urea transmembrane transporter activity	Molecular Function	1	33	321	19836	0.416573	1
Capana02g003002	GO:0008287	protein serine/threonine phosphatase complex	Cellular Component	1	34	328	20721	0.418962	1
Capana12g002664	GO:0043680	filiform apparatus	Cellular Component	1	34	328	20721	0.418962	1
Capana08g000827	GO:0044459	plasma membrane part	Cellular Component	1	34	328	20721	0.418962	1
Capana12g002664	GO:0051128	regulation of cellular component organization	Biological Process	1	34	352	22035	0.421857	1
Capana08g001252	GO:0055081	anion homeostasis	Biological Process	1	34	352	22035	0.421857	1
Capana00g001880	GO:0001676	long-chain fatty acid metabolic process	Biological Process	1	34	352	22035	0.421857	1
Capana10g000043	GO:0030234	enzyme regulator activity	Molecular Function	1	34	321	19836	0.42603	1
Capana00g000721	GO:0010941	regulation of cell death	Biological Process	1	35	352	22035	0.431107	1
Capana00g004654	GO:0008060	ARF GTPase activator activity	Molecular Function	1	35	321	19836	0.435334	1
Capana12g002421	GO:0018674		Molecular Function	1	35	321	19836	0.435334	1
Capana01g000053	GO:0015198	oligopeptide transporter activity	Molecular Function	1	35	321	19836	0.435334	1
Capana02g003507	GO:0009295	nucleoid	Cellular Component	1	36	328	20721	0.437241	1
Capana01g003631	GO:0008285	negative regulation of cell proliferation	Biological Process	1	36	352	22035	0.440209	1
Capana01g003585	GO:0009889	regulation of biosynthetic process	Biological Process	1	36	352	22035	0.440209	1
Capana03g002554	GO:0005992	trehalose biosynthetic process	Biological Process	1	36	352	22035	0.440209	1
Capana09g001698	GO:0003727	single-stranded RNA binding	Molecular Function	1	36	321	19836	0.444488	1
Capana10g000708	GO:0016760	cellulose synthase	Molecular Function	1	36	321	19836	0.444488	1
Capana04g001812	GO:0016597	amino acid binding	Molecular Function	1	36	321	19836	0.444488	1
Capana12g000068	GO:0042277	peptide binding	Molecular Function	1	36	321	19836	0.444488	1
Capana12g002664	GO:0010483	pollen tube reception	Biological Process	1	37	352	22035	0.449167	1
Capana06g001517	GO:0009690	cytokinin metabolic process	Biological Process	1	37	352	22035	0.449167	1
Capana09g000953	GO:0009856	pollination	Biological Process	1	37	352	22035	0.449167	1
Capana02g001798	GO:0004623	phospholipase A2 activity	Molecular Function	1	37	321	19836	0.453494	1
Capana10g000055	GO:0005242	inward rectifier potassium channel activity	Molecular Function	1	37	321	19836	0.453494	1
Capana02g001861	GO:0047714	galactolipase activity	Molecular Function	1	37	321	19836	0.453494	1
Capana01g003585	GO:0010233	phloem transport	Biological Process	1	38	352	22035	0.457981	1
Capana05g001734	GO:0015858	nucleoside transport	Biological Process	1	38	352	22035	0.457981	1
Capana03g004524	GO:0009861	jasmonic acid and ethylene-dependent systemic resistance	Biological Process	1	38	352	22035	0.457981	1
Capana11g002083	GO:0032870	cellular response to hormone stimulus	Biological Process	1	38	352	22035	0.457981	1
Capana10g000055	GO:0005262	calcium channel activity	Molecular Function	1	38	321	19836	0.462355	1
Capana10g000707	GO:0005750	mitochondrial respiratory chain complex III	Cellular Component	1	39	328	20721	0.463591	1
Capana07g000961	GO:0010497	plasmodesmata-mediated intercellular transport	Biological Process	1	39	352	22035	0.466654	1
Capana04g001433	GO:0010067	procambium histogenesis	Biological Process	1	39	352	22035	0.466654	1
Capana01g003631	GO:0010076	maintenance of floral meristem identity	Biological Process	1	39	352	22035	0.466654	1
Capana02g002356	GO:0031426	polycistronic mRNA processing	Biological Process	1	39	352	22035	0.466654	1
Capana09g001698	GO:0031564	transcription antitermination	Biological Process	1	39	352	22035	0.466654	1
Capana04g001433	GO:2000034	regulation of seed maturation	Biological Process	1	39	352	22035	0.466654	1
Capana09g001698	GO:0001072	RNA binding transcription antitermination factor activity	Molecular Function	1	39	321	19836	0.471072	1
Capana12g002356	GO:0032550	purine ribonucleoside binding	Molecular Function	1	39	321	19836	0.471072	1
Capana02g001299	GO:0009955	adaxial/abaxial pattern specification	Biological Process	1	40	352	22035	0.475189	1
Capana10g002214	GO:0016671	oxidoreductase activity, acting on a sulfur group of donors, disulfide as acceptor	Molecular Function	1	40	321	19836	0.479648	1
Capana09g001388	GO:0006874	cellular calcium ion homeostasis	Biological Process	1	41	352	22035	0.483588	1
Capana07g001899	GO:0032268	regulation of cellular protein metabolic process	Biological Process	1	41	352	22035	0.483588	1
Capana06g000728	GO:0045727	positive regulation of translation	Biological Process	1	41	352	22035	0.483588	1
Capana04g002257	GO:0007276	gamete generation	Biological Process	1	44	352	22035	0.507989	1
Capana03g001611	GO:0015770	sucrose transport	Biological Process	1	44	352	22035	0.507989	1
Capana04g000049	GO:0006817	phosphate ion transport	Biological Process	1	44	352	22035	0.507989	1
Capana02g001861	GO:0009650	UV protection	Biological Process	1	44	352	22035	0.507989	1
Capana03g000292	GO:0048497	maintenance of floral organ identity	Biological Process	1	44	352	22035	0.507989	1
Capana10g002214	GO:0008047	enzyme activator activity	Molecular Function	1	44	321	19836	0.51259	1
Capana03g000474	GO:0010044	response to aluminum ion	Biological Process	1	45	352	22035	0.515864	1
Capana01g000534	GO:0043201	response to leucine	Biological Process	1	45	352	22035	0.515864	1
Capana06g001952	GO:0043068	positive regulation of programmed cell death	Biological Process	1	45	352	22035	0.515864	1
Capana01g000534	GO:0080052	response to histidine	Biological Process	1	45	352	22035	0.515864	1
Capana01g000534	GO:0080053	response to phenylalanine	Biological Process	1	45	352	22035	0.515864	1
Capana11g001403	GO:0008237	metallopeptidase activity	Molecular Function	1	45	321	19836	0.520495	1
Capana03g001538	GO:0009561	megagametogenesis	Biological Process	1	46	352	22035	0.523614	1
Capana05g002045	GO:0010374	stomatal complex development	Biological Process	1	46	352	22035	0.523614	1
Capana01g003631	GO:0006732	coenzyme metabolic process	Biological Process	1	46	352	22035	0.523614	1
Capana01g003585	GO:2000241	regulation of reproductive process	Biological Process	1	46	352	22035	0.523614	1
Capana03g000983	GO:0050275	scopoletin glucosyltransferase activity	Molecular Function	1	46	321	19836	0.528272	1
Capana11g001697	GO:0030163	protein catabolic process	Biological Process	1	47	352	22035	0.53124	1
Capana07g000351	GO:0010008	endosome membrane	Cellular Component	1	48	328	20721	0.535486	1
Capana04g002518	GO:0006097	glyoxylate cycle	Biological Process	1	48	352	22035	0.538744	1
Capana11g001709	GO:0048467	gynoecium development	Biological Process	1	48	352	22035	0.538744	1
Capana01g003631	GO:0010077	maintenance of inflorescence meristem identity	Biological Process	1	49	352	22035	0.546129	1
Capana09g001643	GO:0005986	sucrose biosynthetic process	Biological Process	1	49	352	22035	0.546129	1
Capana05g000006	GO:0008104	protein localization	Biological Process	1	49	352	22035	0.546129	1
Capana02g001861	GO:0004806	triglyceride lipase activity	Molecular Function	1	49	321	19836	0.550858	1
Capana03g000983	GO:0047893	flavonol 3-O-glucosyltransferase activity	Molecular Function	1	49	321	19836	0.550858	1
Capana04g002775	GO:0005496	steroid binding	Molecular Function	1	49	321	19836	0.550858	1
Capana01g004370	GO:0009870	defense response signaling pathway, resistance gene-dependent	Biological Process	1	50	352	22035	0.553395	1
Capana05g001734	GO:0006839	mitochondrial transport	Biological Process	1	50	352	22035	0.553395	1
Capana04g001812	GO:0006164	purine nucleotide biosynthetic process	Biological Process	1	50	352	22035	0.553395	1
Capana08g002410	GO:0004185	serine-type carboxypeptidase activity	Molecular Function	1	50	321	19836	0.558144	1
Capana07g001787	GO:0009970	cellular response to sulfate starvation	Biological Process	1	51	352	22035	0.560546	1
Capana09g002303	GO:0006325	chromatin organization	Biological Process	1	51	352	22035	0.560546	1
Capana04g002775	GO:0048508	embryonic meristem development	Biological Process	1	51	352	22035	0.560546	1
Capana05g000896	GO:0000151	ubiquitin ligase complex	Cellular Component	1	52	328	20721	0.564274	1
Capana05g001734	GO:0015211	purine nucleoside transmembrane transporter activity	Molecular Function	1	51	321	19836	0.565312	1
Capana04g000049	GO:0022857	transmembrane transporter activity	Molecular Function	1	51	321	19836	0.565312	1
Capana03g000474	GO:0006879	cellular iron ion homeostasis	Biological Process	1	52	352	22035	0.567582	1
Capana04g001037	GO:0050502	cis-zeatin O-beta-D-glucosyltransferase activity	Molecular Function	1	52	321	19836	0.572365	1
Capana08g001236	GO:0080027	response to herbivore	Biological Process	1	53	352	22035	0.574506	1
Capana08g001252	GO:0010037	response to carbon dioxide	Biological Process	1	53	352	22035	0.574506	1
Capana11g002306	GO:0015934	large ribosomal subunit	Cellular Component	1	54	328	20721	0.577994	1
Capana01g000534	GO:0015334	high-affinity oligopeptide transporter activity	Molecular Function	1	53	321	19836	0.579303	1
Capana02g002356	GO:0000963	mitochondrial RNA processing	Biological Process	1	54	352	22035	0.58132	1
Capana09g000097	GO:0048235	pollen sperm cell differentiation	Biological Process	1	54	352	22035	0.58132	1
Capana03g001994	GO:0009501	amyloplast	Cellular Component	1	55	328	20721	0.584691	1
Capana01g003631	GO:0010227	floral organ abscission	Biological Process	1	55	352	22035	0.588024	1
Capana03g001611	GO:0008643	carbohydrate transport	Biological Process	1	55	352	22035	0.588024	1
Capana04g002775	GO:0009729	detection of brassinosteroid stimulus	Biological Process	1	56	352	22035	0.594622	1
Capana01g002926	GO:0010214	seed coat development	Biological Process	1	57	352	22035	0.601114	1
Capana04g001037	GO:0050403	trans-zeatin O-beta-D-glucosyltransferase activity	Molecular Function	1	57	321	19836	0.605953	1
Capana12g001382	GO:0015986	ATP synthesis coupled proton transport	Biological Process	1	58	352	22035	0.607503	1
Capana03g000292	GO:0009957	epidermal cell fate specification	Biological Process	1	58	352	22035	0.607503	1
Capana11g000601	GO:0009646	response to absence of light	Biological Process	1	58	352	22035	0.607503	1
Capana02g001326	GO:0008762	UDP-N-acetylmuramate dehydrogenase activity	Molecular Function	1	58	321	19836	0.612348	1
Capana03g001538	GO:0055046	microgametogenesis	Biological Process	1	59	352	22035	0.613789	1
Capana12g001382	GO:0045261	proton-transporting ATP synthase complex, catalytic core F	Cellular Component	1	60	328	20721	0.616622	1
Capana01g004216	GO:0006333	chromatin assembly or disassembly	Biological Process	1	60	352	22035	0.619976	1
Capana05g002207	GO:0009056	catabolic process	Biological Process	1	60	352	22035	0.619976	1
Capana09g001623	GO:0004675	transmembrane receptor protein serine/threonine kinase activity	Molecular Function	1	60	321	19836	0.62483	1
Capana11g001388	GO:0090351	seedling development	Biological Process	1	61	352	22035	0.626063	1
Capana08g001252	GO:0005388	calcium-transporting ATPase activity	Molecular Function	1	61	321	19836	0.630919	1
Capana03g000474	GO:0015086	cadmium ion transmembrane transporter activity	Molecular Function	1	61	321	19836	0.630919	1
Capana01g003629	GO:0051865	protein autoubiquitination	Biological Process	1	62	352	22035	0.632053	1
Capana08g002132	GO:0048564	photosystem I assembly	Biological Process	1	62	352	22035	0.632053	1
Capana07g001271	GO:0042732	D-xylose metabolic process	Biological Process	1	63	352	22035	0.637947	1
Capana00g004654	GO:0005543	phospholipid binding	Molecular Function	1	63	321	19836	0.642805	1
Capana04g002775	GO:0009808	lignin metabolic process	Biological Process	1	64	352	22035	0.643748	1
Capana04g002775	GO:0031540	regulation of anthocyanin biosynthetic process	Biological Process	1	64	352	22035	0.643748	1
Capana03g000474	GO:0015692	lead ion transport	Biological Process	1	64	352	22035	0.643748	1
Capana01g000534	GO:0042939	tripeptide transport	Biological Process	1	64	352	22035	0.643748	1
Capana01g000534	GO:0042937	tripeptide transporter activity	Molecular Function	1	64	321	19836	0.648603	1
Capana04g001433	GO:0010080	regulation of floral meristem growth	Biological Process	1	65	352	22035	0.649455	1
Capana02g002356	GO:0043623	cellular protein complex assembly	Biological Process	1	65	352	22035	0.649455	1
Capana12g001382	GO:0009526	plastid envelope	Cellular Component	1	67	328	20721	0.657256	1
Capana01g000534	GO:0042938	dipeptide transport	Biological Process	1	67	352	22035	0.660598	1
Capana10g000043	GO:0010053	root epidermal cell differentiation	Biological Process	1	67	352	22035	0.660598	1
Capana00g004654	GO:0016197	endosomal transport	Biological Process	1	67	352	22035	0.660598	1
Capana07g001714	GO:0016604	nuclear body	Cellular Component	1	68	328	20721	0.662699	1
Capana01g000534	GO:0042936	dipeptide transporter activity	Molecular Function	1	67	321	19836	0.665443	1
Capana02g001101	GO:0016702	oxidoreductase activity, acting on single donors with incorporation of molecular oxygen, incorporation of two atoms of oxygen	Molecular Function	1	67	321	19836	0.665443	1
Capana05g000006	GO:0051536	iron-sulfur cluster binding	Molecular Function	1	67	321	19836	0.665443	1
Capana03g001262	GO:0045036	protein targeting to chloroplast	Biological Process	1	69	352	22035	0.671388	1
Capana11g002032	GO:0042430	indole-containing compound metabolic process	Biological Process	1	70	352	22035	0.676654	1
Capana03g000815	GO:0000139	Golgi membrane	Cellular Component	1	71	328	20721	0.678516	1
Capana06g000896	GO:0051049	regulation of transport	Biological Process	1	71	352	22035	0.681836	1
Capana06g001249	GO:0046688	response to copper ion	Biological Process	1	71	352	22035	0.681836	1
Capana09g001251	GO:0052543	callose deposition in cell wall	Biological Process	1	71	352	22035	0.681836	1
Capana02g003489	GO:0016746	transferase activity, transferring acyl groups	Molecular Function	1	71	321	19836	0.68665	1
Capana03g001262	GO:0008266	poly	Molecular Function	1	71	321	19836	0.68665	1
Capana08g002410	GO:0019932	second-messenger-mediated signaling	Biological Process	1	72	352	22035	0.686935	1
Capana00g002157	GO:0007568	aging	Biological Process	1	73	352	22035	0.691952	1
Capana04g001433	GO:0048833	specification of floral organ number	Biological Process	1	73	352	22035	0.691952	1
Capana11g001875	GO:0080046	quercetin 4'-O-glucosyltransferase activity	Molecular Function	1	73	321	19836	0.696746	1
Capana10g000707	GO:0009060	aerobic respiration	Biological Process	1	75	352	22035	0.701748	1
Capana04g000049	GO:0005351	sugar	Molecular Function	1	75	321	19836	0.706517	1
Capana12g000999	GO:0016298	lipase activity	Molecular Function	1	75	321	19836	0.706517	1
Capana09g000061	GO:0006354	DNA-templated transcription, elongation	Biological Process	1	76	352	22035	0.706528	1
Capana07g001714	GO:0010105	negative regulation of ethylene-activated signaling pathway	Biological Process	1	76	352	22035	0.706528	1
Capana08g001495	GO:0033043	regulation of organelle organization	Biological Process	1	76	352	22035	0.706528	1
Capana00g003122	GO:0005856	cytoskeleton	Cellular Component	1	79	328	20721	0.717173	1
Capana00g001880	GO:0006301	postreplication repair	Biological Process	1	79	352	22035	0.720417	1
Capana06g002759	GO:0000786	nucleosome	Cellular Component	1	80	328	20721	0.721667	1
Capana08g001266	GO:0046165	alcohol biosynthetic process	Biological Process	1	80	352	22035	0.724899	1
Capana09g001623	GO:0071369	cellular response to ethylene stimulus	Biological Process	1	81	352	22035	0.72931	1
Capana02g001628	GO:0010023	proanthocyanidin biosynthetic process	Biological Process	1	82	352	22035	0.73365	1
Capana11g001709	GO:0030422	production of siRNA involved in RNA interference	Biological Process	1	82	352	22035	0.73365	1
Capana10g000055	GO:0006813	potassium ion transport	Biological Process	1	83	352	22035	0.737921	1
Capana01g004216	GO:0032502	developmental process	Biological Process	1	84	352	22035	0.742123	1
Capana11g002131	GO:0035251	UDP-glucosyltransferase activity	Molecular Function	1	83	321	19836	0.742563	1
Capana06g001525	GO:0006661	phosphatidylinositol biosynthetic process	Biological Process	1	85	352	22035	0.746258	1
Capana01g001421	GO:0010038	response to metal ion	Biological Process	1	85	352	22035	0.746258	1
Capana08g001896	GO:0009688	abscisic acid biosynthetic process	Biological Process	1	85	352	22035	0.746258	1
Capana06g001160	GO:0016829	lyase activity	Molecular Function	1	84	321	19836	0.746747	1
Capana03g001262	GO:0009073	aromatic amino acid family biosynthetic process	Biological Process	1	86	352	22035	0.750328	1
Capana08g001266	GO:0006694	steroid biosynthetic process	Biological Process	1	86	352	22035	0.750328	1
Capana06g002759	GO:0006334	nucleosome assembly	Biological Process	1	86	352	22035	0.750328	1
Capana03g000983	GO:0051555	flavonol biosynthetic process	Biological Process	1	88	352	22035	0.758272	1
Capana01g003631	GO:0000303	response to superoxide	Biological Process	1	88	352	22035	0.758272	1
Capana00g004127	GO:0048569	post-embryonic organ development	Biological Process	1	89	352	22035	0.762149	1
Capana02g003557	GO:0010564	regulation of cell cycle process	Biological Process	1	90	352	22035	0.765964	1
Capana04g002257	GO:0016051	carbohydrate biosynthetic process	Biological Process	1	90	352	22035	0.765964	1
Capana04g002775	GO:0008356	asymmetric cell division	Biological Process	1	91	352	22035	0.769718	1
Capana04g001433	GO:0010030	positive regulation of seed germination	Biological Process	1	91	352	22035	0.769718	1
Capana07g000687	GO:0010345	suberin biosynthetic process	Biological Process	1	91	352	22035	0.769718	1
Capana03g003830	GO:0048354	mucilage biosynthetic process involved in seed coat development	Biological Process	1	91	352	22035	0.769718	1
Capana10g001548	GO:0031668	cellular response to extracellular stimulus	Biological Process	1	92	352	22035	0.773411	1
Capana12g001382	GO:0046933	proton-transporting ATP synthase activity, rotational mechanism	Molecular Function	1	91	321	19836	0.774194	1
Capana07g001899	GO:0034605	cellular response to heat	Biological Process	1	93	352	22035	0.777046	1
Capana03g003830	GO:2000762	regulation of phenylpropanoid metabolic process	Biological Process	1	93	352	22035	0.777046	1
Capana11g000781	GO:0009706	chloroplast inner membrane	Cellular Component	1	94	328	20721	0.777597	1
Capana05g002045	GO:0004721	phosphoprotein phosphatase activity	Molecular Function	1	96	321	19836	0.791963	1
Capana01g001621	GO:0051606	detection of stimulus	Biological Process	1	98	352	22035	0.794367	1
Capana07g001787	GO:0009410	response to xenobiotic stimulus	Biological Process	1	99	352	22035	0.797666	1
Capana04g000197	GO:0051082	unfolded protein binding	Molecular Function	1	98	321	19836	0.798674	1
Capana09g001698	GO:0006626	protein targeting to mitochondrion	Biological Process	1	102	352	22035	0.807252	1
Capana12g001382	GO:0032787	monocarboxylic acid metabolic process	Biological Process	1	102	352	22035	0.807252	1
Capana11g001388	GO:0003899	DNA-directed RNA polymerase activity	Molecular Function	1	101	321	19836	0.808338	1
Capana09g001539	GO:0012505	endomembrane system	Cellular Component	1	104	328	20721	0.810543	1
Capana08g001724	GO:0016324	apical plasma membrane	Cellular Component	1	105	328	20721	0.813557	1
Capana03g001538	GO:0006413	translational initiation	Biological Process	1	105	352	22035	0.816384	1
Capana08g001236	GO:0000325	plant-type vacuole	Cellular Component	1	106	328	20721	0.816523	1
Capana03g003830	GO:0009759	indole glucosinolate biosynthetic process	Biological Process	1	106	352	22035	0.819331	1
Capana07g001899	GO:0071456	cellular response to hypoxia	Biological Process	1	106	352	22035	0.819331	1
Capana05g002045	GO:0010440	stomatal lineage progression	Biological Process	1	107	352	22035	0.822231	1
Capana01g000466	GO:0048359	mucilage metabolic process involved in seed coat development	Biological Process	1	107	352	22035	0.822231	1
Capana01g000466	GO:0080001	mucilage extrusion from seed coat	Biological Process	1	107	352	22035	0.822231	1
Capana07g001787	GO:0009294	DNA mediated transformation	Biological Process	1	108	352	22035	0.825085	1
Capana04g001433	GO:0045490	pectin catabolic process	Biological Process	1	110	352	22035	0.830656	1
Capana02g002356	GO:0016554	cytidine to uridine editing	Biological Process	1	110	352	22035	0.830656	1
Capana06g001383	GO:0009789	positive regulation of abscisic acid-activated signaling pathway	Biological Process	1	111	352	22035	0.833375	1
Capana10g000741	GO:0008017	microtubule binding	Molecular Function	1	110	321	19836	0.834643	1
Capana03g001538	GO:0003743	translation initiation factor activity	Molecular Function	1	110	321	19836	0.834643	1
Capana02g001861	GO:0010187	negative regulation of seed germination	Biological Process	1	113	352	22035	0.838682	1
Capana03g000775	GO:0048522	positive regulation of cellular process	Biological Process	1	113	352	22035	0.838682	1
Capana12g002421	GO:0031090	organelle membrane	Cellular Component	1	115	328	20721	0.84119	1
Capana11g002032	GO:1901566	organonitrogen compound biosynthetic process	Biological Process	1	114	352	22035	0.841273	1
Capana01g000534	GO:0006891	intra-Golgi vesicle-mediated transport	Biological Process	1	117	352	22035	0.848797	1
Capana02g002230	GO:0006812	cation transport	Biological Process	1	117	352	22035	0.848797	1
Capana10g000741	GO:0043622	cortical microtubule organization	Biological Process	1	117	352	22035	0.848797	1
Capana01g002710	GO:0019901	protein kinase binding	Molecular Function	1	119	321	19836	0.857347	1
Capana00g004127	GO:0006417	regulation of translation	Biological Process	1	121	352	22035	0.85828	1
Capana01g002710	GO:0048829	root cap development	Biological Process	1	121	352	22035	0.85828	1
Capana02g002230	GO:0044212	transcription regulatory region DNA binding	Molecular Function	1	120	321	19836	0.859669	1
Capana06g000557	GO:0009698	phenylpropanoid metabolic process	Biological Process	1	123	352	22035	0.862796	1
Capana09g001539	GO:0009504	cell plate	Cellular Component	1	126	328	20721	0.866891	1
Capana06g001182	GO:0052033	pathogen-associated molecular pattern dependent induction by symbiont of host innate immune response	Biological Process	1	125	352	22035	0.867169	1
Capana03g003830	GO:0009682	induced systemic resistance	Biological Process	1	126	352	22035	0.869303	1
Capana04g001107	GO:0045595	regulation of cell differentiation	Biological Process	1	127	352	22035	0.871403	1
Capana12g000026	GO:0044255	cellular lipid metabolic process	Biological Process	1	127	352	22035	0.871403	1
Capana10g002214	GO:0010380	regulation of chlorophyll biosynthetic process	Biological Process	1	129	352	22035	0.875502	1
Capana03g001611	GO:0009901	anther dehiscence	Biological Process	1	132	352	22035	0.881408	1
Capana02g001365	GO:0008219	cell death	Biological Process	1	133	352	22035	0.883314	1
Capana06g001275	GO:0090406	pollen tube	Cellular Component	1	136	328	20721	0.886638	1
Capana11g002083	GO:0010029	regulation of seed germination	Biological Process	1	136	352	22035	0.88885	1
Capana04g002426	GO:0001708	cell fate specification	Biological Process	1	137	352	22035	0.890637	1
Capana08g001724	GO:0007059	chromosome segregation	Biological Process	1	138	352	22035	0.892395	1
Capana01g002710	GO:0006605	protein targeting	Biological Process	1	139	352	22035	0.894124	1
Capana12g002510	GO:0008026	ATP-dependent helicase activity	Molecular Function	1	138	321	19836	0.895582	1
Capana08g002312	GO:0048441	petal development	Biological Process	1	148	352	22035	0.908496	1
Capana05g002207	GO:0019752	carboxylic acid metabolic process	Biological Process	1	150	352	22035	0.911416	1
Capana11g000465	GO:0015031	protein transport	Biological Process	1	151	352	22035	0.912841	1
Capana10g001645	GO:0016926	protein desumoylation	Biological Process	1	151	352	22035	0.912841	1
Capana02g002356	GO:0004519	endonuclease activity	Molecular Function	1	149	321	19836	0.912851	1
Capana12g000068	GO:0004871	signal transducer activity	Molecular Function	1	150	321	19836	0.914272	1
Capana01g002710	GO:0010311	lateral root formation	Biological Process	1	153	352	22035	0.915622	1
Capana01g001621	GO:0060255	regulation of macromolecule metabolic process	Biological Process	1	154	352	22035	0.91698	1
Capana03g000983	GO:0019748	secondary metabolic process	Biological Process	1	154	352	22035	0.91698	1
Capana02g002938	GO:0005635	nuclear envelope	Cellular Component	1	157	328	20721	0.919108	1
Capana01g000466	GO:0043086	negative regulation of catalytic activity	Biological Process	1	157	352	22035	0.920922	1
Capana03g001538	GO:0010072	primary shoot apical meristem specification	Biological Process	1	157	352	22035	0.920922	1
Capana06g002106	GO:0016757	transferase activity, transferring glycosyl groups	Molecular Function	1	156	321	19836	0.922326	1
Capana03g001538	GO:0048439	flower morphogenesis	Biological Process	1	160	352	22035	0.924678	1
Capana08g001724	GO:0007127	meiosis I	Biological Process	1	161	352	22035	0.92589	1
Capana01g003631	GO:0010229	inflorescence development	Biological Process	1	163	352	22035	0.928256	1
Capana03g001262	GO:0006397	mRNA processing	Biological Process	1	164	352	22035	0.929411	1
Capana10g001645	GO:0050665	hydrogen peroxide biosynthetic process	Biological Process	1	166	352	22035	0.931665	1
Capana07g001899	GO:0009958	positive gravitropism	Biological Process	1	169	352	22035	0.934912	1
Capana02g002990	GO:0010054	trichoblast differentiation	Biological Process	1	170	352	22035	0.93596	1
Capana01g003631	GO:0048510	regulation of timing of transition from vegetative to reproductive phase	Biological Process	1	174	352	22035	0.939985	1
Capana01g000466	GO:0004252	serine-type endopeptidase activity	Molecular Function	1	173	321	19836	0.941277	1
Capana00g004127	GO:0031047	gene silencing by RNA	Biological Process	1	177	352	22035	0.942838	1
Capana07g001714	GO:0051726	regulation of cell cycle	Biological Process	1	177	352	22035	0.942838	1
Capana07g000687	GO:0065007	biological regulation	Biological Process	1	179	352	22035	0.944664	1
Capana06g000728	GO:0050826	response to freezing	Biological Process	1	185	352	22035	0.949801	1
Capana05g001817	GO:0022625	cytosolic large ribosomal subunit	Cellular Component	1	191	328	20721	0.953195	1
Capana03g001538	GO:0006346	methylation-dependent chromatin silencing	Biological Process	1	193	352	22035	0.955919	1
Capana05g001734	GO:0005743	mitochondrial inner membrane	Cellular Component	1	198	328	20721	0.958186	1
Capana09g001698	GO:0009220	pyrimidine ribonucleotide biosynthetic process	Biological Process	1	198	352	22035	0.959358	1
Capana01g000534	GO:0016558	protein import into peroxisome matrix	Biological Process	1	200	352	22035	0.960658	1
Capana10g000043	GO:0006281	DNA repair	Biological Process	1	201	352	22035	0.961292	1
Capana04g000195	GO:0044036	cell wall macromolecule metabolic process	Biological Process	1	203	352	22035	0.96253	1
Capana12g000999	GO:0006886	intracellular protein transport	Biological Process	1	205	352	22035	0.963729	1
Capana01g004370	GO:0010193	response to ozone	Biological Process	1	206	352	22035	0.964314	1
Capana04g002775	GO:0009846	pollen germination	Biological Process	1	211	352	22035	0.9671	1
Capana08g001724	GO:0051276	chromosome organization	Biological Process	1	212	352	22035	0.96763	1
Capana01g000466	GO:0042127	regulation of cell proliferation	Biological Process	1	215	352	22035	0.969172	1
Capana03g003830	GO:0003682	chromatin binding	Molecular Function	1	215	321	19836	0.970606	1
Capana04g002775	GO:0009911	positive regulation of flower development	Biological Process	1	218	352	22035	0.97064	1
Capana03g001538	GO:0007155	cell adhesion	Biological Process	1	223	352	22035	0.972933	1
Capana03g001538	GO:0007062	sister chromatid cohesion	Biological Process	1	234	352	22035	0.97737	1
Capana01g001931	GO:0000226	microtubule cytoskeleton organization	Biological Process	1	260	352	22035	0.985182	1
Capana06g001182	GO:0000394	RNA splicing, via endonucleolytic cleavage and ligation	Biological Process	1	261	352	22035	0.985422	1
Capana00g000721	GO:0016192	vesicle-mediated transport	Biological Process	1	263	352	22035	0.985889	1
Capana03g001538	GO:0045010	actin nucleation	Biological Process	1	269	352	22035	0.987204	1
Capana03g002400	GO:0009630	gravitropism	Biological Process	1	274	352	22035	0.988206	1
Capana04g001433	GO:0022402	cell cycle process	Biological Process	1	286	352	22035	0.990303	1
Capana10g000708	GO:0030244	cellulose biosynthetic process	Biological Process	1	293	352	22035	0.99135	1
Capana09g001698	GO:0008283	cell proliferation	Biological Process	1	304	352	22035	0.992772	1
Capana03g001538	GO:0006306	DNA methylation	Biological Process	1	323	352	22035	0.9947	1
Capana00g004654	GO:0048193	Golgi vesicle transport	Biological Process	1	397	352	22035	0.998422	1
