# Supplementary material for: Transcriptomic and functional analyses reveal an antiviral role of autophagy during pepper mild mottle virus infection
Source: BMC Plant Biol. 2020 Oct 29;20:495. doi: 10.1186/s12870-020-02711-x (PMC7596970; doi:10.1186/s12870-020-02711-x)
Supplement: Supplementary file 3 — Additional file 3: Table S3. KEGG annotation of DEGs. [file 12870_2020_2711_MOESM3_ESM.xlsx]

## Sheet: Sheet1
Table S3: KEGG annotation of DEGs.
Gene list	Pathway ID	Pathway DES	KEGG domain	Target gene in this pathway	All gene in this pathway	Target gene in all pathway	All gene in all pathway	P value	FDR
Capana00g002794;Capana00g002800;Capana01g000647;Capana01g002398;Capana09g000473;Capana10g000141	ko00196	Photosynthesis-antenna proteins	Metabolism	6	33	93	6783	4.6416e-06	0.000283138
Capana00g004571;Capana02g001322;Capana03g002267;Capana04g000192;Capana06g000155;Capana06g000231;Capana06g000232;Capana06g001274;Capana08g001896;Capana10g000030;Capana10g002492;Capana12g001382	ko00195	Photosynthesis	Metabolism	12	198	93	6783	1.43534e-05	0.000875556
Capana00g002157;Capana00g002906;Capana02g002990;Capana02g003073;Capana04g001246;Capana09g000318;Capana09g002190;Capana09g002200;Capana12g000371;Chilli_newGene_11312	ko00940	Phenylpropanoid biosynthesis	Metabolism	10	242	93	6783	0.0016608	0.101309
Capana03g000806;Capana04g000802;Capana06g000896;Capana06g001160;Capana07g000319;Capana09g001643	ko00710	Carbon fixation in photosynthetic organisms	Metabolism	6	112	93	6783	0.00421406	0.257058
Capana02g002990;Capana02g003073;Capana03g003724;Capana04g001246;Capana07g001710;Capana09g002190;Capana09g002200	ko00360	Phenylalanine metabolism	Metabolism	7	166	93	6783	0.00752137	0.458803
Capana02g002219;Capana03g000306;Capana03g003724;Capana04g001812;Capana05g002207	ko00260	Glycine, serine and threonine metabolism	Metabolism	5	104	93	6783	0.013783	0.840765
Capana02g002219;Capana02g003489;Capana03g000806;Capana04g000802;Capana05g002207;Capana06g000896;Capana06g001160;Capana07g000319;Capana09g001643;Capana11g000601	ko01200	Carbon metabolism	Metabolism	10	328	93	6783	0.0139045	0.848175
Capana02g000554;Capana02g002775;Capana06g001415	ko00062	Fatty acid elongation	Metabolism	3	42	93	6783	0.0194793	1
Capana02g003390;Capana04g000802;Capana05g002207;Capana06g000896;Capana09g001643;Capana11g000601	ko00010	Glycolysis / Gluconeogenesis	Metabolism	6	169	93	6783	0.028085	1
Capana09g000953;Chilli_newGene_11450;Chilli_newGene_13945	ko01040	Biosynthesis of unsaturated fatty acids	Metabolism	3	50	93	6783	0.0307612	1
Capana00g002157;Capana00g002906;Chilli_newGene_11312	ko00460	Cyanoamino acid metabolism	Metabolism	3	66	93	6783	0.0615184	1
Capana02g003359;Capana04g000148;Capana05g000028;Capana06g001383;Capana08g002192;Capana09g001251;Capana10g002263	ko04626	Plant-pathogen interaction	Organismal Systems	7	273	93	6783	0.0800405	1
Capana04g000802;Capana05g002207;Capana11g000601	ko00020	Citrate cycle (TCA cycle)	Metabolism	3	78	93	6783	0.0911665	1
Capana03g003724;Capana07g001710	ko00950	Isoquinoline alkaloid biosynthesis	Metabolism	2	38	93	6783	0.0951759	1
Capana00g002157;Capana00g002906;Capana03g001994;Capana03g002554;Capana07g001271;Capana08g001555;Chilli_newGene_11312	ko00500	Starch and sucrose metabolism	Metabolism	7	287	93	6783	0.098037	1
Capana00g001942;Capana02g000014;Capana04g001812;Capana07g001710	ko00270	Cysteine and methionine metabolism	Metabolism	4	129	93	6783	0.100504	1
Capana02g003073;Capana12g000371	ko00945	Stilbenoid, diarylheptanoid and gingerol biosynthesis	Metabolism	2	45	93	6783	0.126191	1
Capana11g000751	ko00740	Riboflavin metabolism	Metabolism	1	10	93	6783	0.129031	1
Capana03g003724;Capana07g001710	ko00960	Tropane, piperidine and pyridine alkaloid biosynthesis	Metabolism	2	56	93	6783	0.178735	1
Capana01g001449;Capana12g000026	ko00073	Cutin, suberine and wax biosynthesis	Metabolism	2	57	93	6783	0.183674	1
Capana07g001271;Capana09g001881	ko00053	Ascorbate and aldarate metabolism	Metabolism	2	58	93	6783	0.188634	1
Capana07g001710;Capana09g001606	ko00400	Phenylalanine, tyrosine and tryptophan biosynthesis	Metabolism	2	60	93	6783	0.198607	1
Capana02g003073;Capana12g000371	ko00941	Flavonoid biosynthesis	Metabolism	2	62	93	6783	0.208644	1
Capana04g000802;Capana05g002207;Capana11g000601	ko00620	Pyruvate metabolism	Metabolism	3	117	93	6783	0.216064	1
Capana10g001912;Capana12g001743	ko00906	Carotenoid biosynthesis	Metabolism	2	67	93	6783	0.233947	1
Capana03g000806;Capana09g001643	ko00030	Pentose phosphate pathway	Metabolism	2	68	93	6783	0.239033	1
Capana03g003724;Capana07g001710	ko00350	Tyrosine metabolism	Metabolism	2	68	93	6783	0.239033	1
Capana04g001812	ko00300	Lysine biosynthesis	Metabolism	1	20	93	6783	0.241568	1
Capana02g002219	ko00670	One carbon pool by folate	Metabolism	1	20	93	6783	0.241568	1
Capana09g000953;Chilli_newGene_11450;Chilli_newGene_13945	ko01212	Fatty acid metabolism	Metabolism	3	126	93	6783	0.248835	1
Capana03g000806;Capana04g001812;Capana06g000896;Capana06g001160;Capana07g001710;Capana09g001606	ko01230	Biosynthesis of amino acids	Metabolism	6	314	93	6783	0.26052	1
Capana05g002207;Capana09g000953	ko00280	Valine, leucine and isoleucine degradation	Metabolism	2	74	93	6783	0.26964	1
Capana10g002214	ko00450	Selenocompound metabolism	Metabolism	1	25	93	6783	0.292315	1
Capana03g000806;Capana07g001271;Capana08g001555	ko00040	Pentose and glucuronate interconversions	Metabolism	3	144	93	6783	0.316202	1
Capana02g003489;Capana03g000306	ko00630	Glyoxylate and dicarboxylate metabolism	Metabolism	2	91	93	6783	0.35571	1
Capana02g001326	ko00100	Steroid biosynthesis	Metabolism	1	36	93	6783	0.392436	1
Capana03g003392	ko00904	Diterpenoid biosynthesis	Metabolism	1	38	93	6783	0.409071	1
Capana00g003678;Capana01g000104;Capana01g000694;Capana02g003507;Capana09g002196;Capana11g002306	ko03010	Ribosome	Genetic Information Processing	6	388	93	6783	0.4419	1
Capana03g002400	ko02010	ABC transporters	Environmental Information Processing	1	43	93	6783	0.448713	1
Capana01g001372;Capana02g000248;Capana11g000046;Chilli_newGene_9839	ko03013	RNA transport	Genetic Information Processing	4	263	93	6783	0.489432	1
Capana07g001710	ko00130	Ubiquinone and other terpenoid-quinone biosynthesis	Metabolism	1	49	93	6783	0.492824	1
Capana09g001881;Capana09g001984	ko00480	Glutathione metabolism	Metabolism	2	132	93	6783	0.54407	1
Capana06g001160	ko00250	Alanine, aspartate and glutamate metabolism	Metabolism	1	67	93	6783	0.605264	1
Capana03g003724	ko00410	beta-Alanine metabolism	Metabolism	1	69	93	6783	0.616121	1
Capana07g001271;Capana08g002306	ko00520	Amino sugar and nucleotide sugar metabolism	Metabolism	2	152	93	6783	0.621368	1
Capana09g000953	ko00071	Fatty acid degradation	Metabolism	1	72	93	6783	0.631855	1
Capana09g001643	ko00051	Fructose and mannose metabolism	Metabolism	1	73	93	6783	0.636957	1
Capana04g000039	ko00900	Terpenoid backbone biosynthesis	Metabolism	1	76	93	6783	0.651846	1
Capana09g000953	ko00592	alpha-Linolenic acid metabolism	Metabolism	1	76	93	6783	0.651846	1
Capana03g000306	ko00561	Glycerolipid metabolism	Metabolism	1	82	93	6783	0.679836	1
Capana06g001517	ko00908	Zeatin biosynthesis	Metabolism	1	84	93	6783	0.688662	1
Capana06g001160	ko01210	2-Oxocarboxylic acid metabolism	Metabolism	1	85	93	6783	0.692984	1
Capana02g003390	ko00052	Galactose metabolism	Metabolism	1	85	93	6783	0.692984	1
Capana02g003359	ko04070	Phosphatidylinositol signaling system	Environmental Information Processing	1	103	93	6783	0.761373	1
Capana09g000953	ko04146	Peroxisome	Cellular Processes	1	121	93	6783	0.814655	1
Capana03g004524;Capana08g002192;Capana09g000144	ko04075	Plant hormone signal transduction	Environmental Information Processing	3	327	93	6783	0.833364	1
Capana07g000351;Capana12g001382	ko00190	Oxidative phosphorylation	Metabolism	2	263	93	6783	0.881602	1
Capana10g002214	ko00240	Pyrimidine metabolism	Metabolism	1	219	93	6783	0.953738	1
Capana09g000061	ko00230	Purine metabolism	Metabolism	1	285	93	6783	0.982046	1
Capana12g002529	ko03040	Spliceosome	Genetic Information Processing	1	286	93	6783	0.982303	1
Capana01g000575	ko04141	Protein processing in endoplasmic reticulum	Genetic Information Processing	1	335	93	6783	0.991292	1
