# Supplementary material for: Transcriptomic and functional analyses reveal an antiviral role of autophagy during pepper mild mottle virus infection
Source: BMC Plant Biol. 2020 Oct 29;20:495. doi: 10.1186/s12870-020-02711-x (PMC7596970; doi:10.1186/s12870-020-02711-x)
Supplement: Supplementary file 4 — Additional file 4: Table S4. Enriched PMMoV-related KEGG pathways. [file 12870_2020_2711_MOESM4_ESM.xlsx]

## Sheet: Sheet1
Table S4: Enriched PMMoV-related KEGG pathways
Pathway	KO	Enrichment factor	Q-value	Gene number
Phenylpropanoid biosynthesis	ko00940	5.39	0.0670702	5
Stilbenoid, diarylheptanoid and gingerol biosynthesis	ko00945	11.59	0.429841	2
Biosynthesis of unsaturated fatty acids	ko01040	10.44	0.525682	2
Cutin, suberine and wax biosynthesis	ko00073	9.15	0.673765	2
Flavonoid biosynthesis	ko00941	8.42	0.78903	2
Phenylalanine metabolism	ko00360	4.71	0.842125	3
Fatty acid metabolism	ko01212	4.14	1	2
Starch and sucrose metabolism	ko00500	2.73	1	3
Pentose and glucuronate interconversions	ko00040	3.62	1	2
Steroid biosynthesis	ko00100	7.25	1	1
Isoquinoline alkaloid biosynthesis	ko00950	6.87	1	1
Diterpenoid biosynthesis	ko00904	6.87	1	1
Tropane, piperidine and pyridine alkaloid biosynthesis	ko00960	4.66	1	1
Ascorbate and aldarate metabolism	ko00053	4.5	1	1
Phenylalanine, tyrosine and tryptophan biosynthesis	ko00400	4.35	1	1
Cyanoamino acid metabolism	ko00460	3.95	1	1
Tyrosine metabolism	ko00350	3.84	1	1
beta-Alanine metabolism	ko00410	3.78	1	1
Citrate cycle (TCA cycle)	ko00020	3.34	1	1
Zeatin biosynthesis	ko00908	3.11	1	1
