# Supplementary material for: Transcriptomic and functional analyses reveal an antiviral role of autophagy during pepper mild mottle virus infection
Source: BMC Plant Biol. 2020 Oct 29;20:495. doi: 10.1186/s12870-020-02711-x (PMC7596970; doi:10.1186/s12870-020-02711-x)
Supplement: Supplementary file 5 — Additional file 5: Table S5: The expressions of autophagy-associated genes in pepper plants upon PMMoV infection. [file 12870_2020_2711_MOESM5_ESM.xlsx]

## Sheet: Sheet1
Table S5: The expressions of autophagy-associated genes in pepper plants upon PMMoV infection.
Gene name	Gene ID	log2FC	Description
CaATG8a	Capana00g004201	0.701756	autophagy 8a [Solanum lycopersicum]
CaATG8f	Capana01g004401	0.630286	PREDICTED: autophagy-related protein 8f [Capsicum annuum]
CaATG18a	Capana01g001214	0.541608	PREDICTED: autophagy-related protein 18a-like [Capsicum annuum]
CaATG11	Capana00g003659	0.296421	PREDICTED: autophagy-related protein 11 [Capsicum annuum]
CaATG8i	Chilli_newGene_4434	0.256445	PREDICTED: autophagy-related protein 8i [Capsicum annuum]
CaATG18h	Capana08g001383	0.205672	PREDICTED: autophagy-related protein 18h [Capsicum annuum]
CaATG5	Capana02g000012	0.191535	PREDICTED: autophagy protein 5 isoform X1 [Capsicum annuum]
CaATG9	Capana05g000706	0.188948	PREDICTED: autophagy-related protein 9 [Capsicum annuum]
CaATG8c	Capana04g002557	0.165328	PREDICTED: autophagy-related protein 8c-like isoform X2 [Capsicum annuum]
CaATG18d	Capana06g002141	0.157533	PREDICTED: autophagy-related protein 18d-like isoform X1 [Capsicum annuum]
CaATG18a	Capana01g004121	0.157367	PREDICTED: autophagy-related protein 18a-like [Capsicum annuum]
CaATG8c	Capana02g002200	0.106996	PREDICTED: autophagy-related protein 8C-like [Capsicum annuum]
CaATG18b	Capana00g003665	0.100552	PREDICTED: autophagy-related protein 18b [Capsicum annuum]
CaATG2	Capana08g002378	0.0604374	PREDICTED: autophagy-related protein 2 [Capsicum annuum]
CaATG18f	Capana00g004213	0.0471975	PREDICTED: autophagy-related protein 18f [Capsicum annuum]
CaATG3	Capana06g002420	0.00914888	PREDICTED: autophagy-related protein 3 [Capsicum annuum]
