# Supplementary material for: Transcriptomic and functional analyses reveal an antiviral role of autophagy during pepper mild mottle virus infection
Source: BMC Plant Biol. 2020 Oct 29;20:495. doi: 10.1186/s12870-020-02711-x (PMC7596970; doi:10.1186/s12870-020-02711-x)
Supplement: Supplementary file 9 — Additional file 9: Table S6. Primers used for PMMoV detection and vector construction. [file 12870_2020_2711_MOESM9_ESM.xlsx]

## Sheet: Sheet1
Table S6: Primers used for PMMoV detection and vector construction.
Primer name	Primer sequences (5'-3')	Experiment	Length
PMMoV-CP+	TCGGCGTTAGGCAATCAGTT	PMMoV detection	265 bp
PMMoV-CP-	CATCATCTACCCGCCTCGTC
ATG3-BamHⅠ-F	AGAAGGCCTCCATGGGGATCCCTCGTCTCCAAATGCCCTACTT	TRV-VIGS	329 bp
ATG3-XhoⅠ-R	GGGACATGCCCGGGCCTCGAGTCTTCCTCCTCCTCACCTCCA
ATG5-BamHⅠ-F	AGAAGGCCTCCATGGGGATCCCCTGGAAATATTTTAACACCTTGTG		317 bp
ATG5-XhoⅠ-R	GGGACATGCCCGGGCCTCGAGGTATTCTACCTGTTTTAGCTGGTCC
Beclin1-BamHⅠ-F	AGAAGGCCTCCATGGGGATCCGCCTTCTTCTCCATACAATG		343 bp
Beclin1-XhoⅠ-R	GGGACATGCCCGGGCCTCGAGCAGGAAAATTGGACCAAAGC
ATG7-BamHⅠ-F	AGAAGGCCTCCATGGGGATCCCAAGGTTGGCCGTATCAGCT		324 bp
ATG7-XhoⅠ-R	GGGACATGCCCGGGCCTCGAGCAAGACCTTCTGCTTCCACTGC
ATG8a-BamHⅠ-F	AGAAGGCCTCCATGGGGATCCCTCCTTCAAATTGGAACACCCAC		265 bp
ATG8a-XhoⅠ-R	GGGACATGCCCGGGCCTCGAGCATCATGGCAGCTGTGGGAG
pGD-ATG8a-BamHⅠ-F	GAACTATACAAGGGATCCATGGCCAAAAGCTCCTTCA	Confocal microscopy	360 bp
pGD-ATG8a-BamHⅠ-R	TCTAGATCCGGTGGATCCTTAGAACGATCCGAATGTA
