# Supplementary material for: Transcriptomic and functional analyses reveal an antiviral role of autophagy during pepper mild mottle virus infection
Source: BMC Plant Biol. 2020 Oct 29;20:495. doi: 10.1186/s12870-020-02711-x (PMC7596970; doi:10.1186/s12870-020-02711-x)
Supplement: Supplementary file 10 — Additional file 10: Table S7. Primers used for RT-qPCR in this study. [file 12870_2020_2711_MOESM10_ESM.xlsx]

## Sheet: Sheet1
Table S7: Primers used for qRT-PCR in this study.
Gene Name	Gene ID	Description	Primer sequences (5'-3')
CaPUB24	Capana01g003629	E3 ubiquitin-protein ligase PUB24-like	TTCAACTTATGCTCTTGTGCTGATG
			TTTCCCTGGCTTGATCTTTGAGATA
CaRPP13	Capana03g001876	Disease resistance protein RPP13-like	TGTTGTGATCAGTGGAAAGATGTTG
			AGGCAGTTTCTCTATTCTCCCATTT
CaWRKY50	Capana04g002427	WRKY transcription factor 50	CTAGTAATGTCTTGCTGGATGAGGA
			AGCCCATACTCTACAGTCAAACAAT
CaATL40	Capana10g000317	RING-H2 finger protein ATL40-like	TGTATAACCGTGAATCTTGAAGGGA
			AACAAGATTGAGCTTGAAGTCCTTG
CaPAP11	Capana07g000201	Probable plastid-lipid-associated protein 11	CGTTCTCCAGGTTATTGATGTTGAG
			TCGAATCTCATCATCAAGGTACACA
CaUGD13	Capana07g001271	UDP-glucose 6-dehydrogenase 3	CCTTAATGCTAGTGTTGGTTTTGGT
			CAAAACCTAGAATGCCGACTTTCTT
CaPEI20	Capana08g001555	Probable pectinesterase/pectinesterase inhibitor 20	TTGGACAGTTTTGTTCATCCTGATG
			GGCAGCCAAAAATTCCCTAATATGA
CaRLK1	Capana03g002331	G-type lectin S-receptor-like serine/threonine-protein kinase RLK1	TTGACCTTTGTGCTCCTATGGATAA
			CAATGACAGTTCCACTTCTGAGAAC
CaSTH2	Capana00g002760	Pathogenesis-related protein STH-2-like	GTCCAAGCAACTTAGGTTCAATTCA
			ACAAAGGAACTGTATCTTCACTGGA
CaUB21	Capana05g000896	U-box domain-containing protein 21-like	CGGAAAGATCCTATCGTCTACACTT
			CGAATTCCTCCTGCTTGATAAACTC
CaSCP3	Capana08g002410	Serine carboxypeptidase II-3-like	AGCTCCTCTTCTTCGTCCTTTTTAT
			ACCACCAACCTGGATATATGAAACA
CaGSO1	Capana04g002782	LRR receptor-like serine/threonine-protein kinase GSO1	CAGCTGGGTTCCAATAAATTGAGTT
			GTCCTTGCAACTTGTTATGTCTCAA
CaATG1	Capang00g000858	Autophagy-related protein 1	CGGTATGGAAAGCTGAGCAC
			CAAAGACATTGAAAAGGCGA
CaATG2	Capana08g002378	Autophagy-related protein 2	AAGGGAATGCTGGTTTTTATGT
			AAGAGGTGGGATGGTAGTTTG
CaATG3	Capana06g002420	Autophagy-related protein 3	TTTACCAGCCGACAAGCAAT
			GCTCTCATCCTCAGCACCG
CaATG5	Capang02g000018	Autophagy-related protein 5	CATAGTTGTGGACGACTTTTCA
			TCTACCTGTTTTAGCTGGTGTTG
CaATG9	Capana05g000706	Autophagy-related protein 9	TCTTGTCCTTGACCCGCAG
			GAAGTCCGCAATGAAACGC
CaATG13	Capana06g000762	Autophagy-related protein 13	ACATCCCATGAATCCCCTT
			TAGCACACCTGAGAACCGC
CaATG18a	Capana01g001214	Autophagy-related protein 18a	ACTCTTTCACCTTTCTCCTCTCC
			GACTCTCATCATTTACCTGCTCG
CaATG18b	Capana00g003665	Autophagy-related protein 18b	AGCCTCAGCCACAACAAGC
			TCTCAACAATTCCAATACCACCT
CaUBI-3	AY486137	Ubiquitin-conjugating protein	TCTTGTCCTTGACCCGCAG
			GAAGTCCGCAATGAAACGC
PMMoV	MG515725	Pepper mild mottle virus	GAGTCTACGACGTGTGCCTT
			TGAGAAGCGCAACAAAGCAC
NbVPS15	KU561371	Autophagy-related protein VPS15	CCTCGTGGGGTTTTGGTTG
			ACTGTGGTCTGCTGAGATGGAT
NbATG3	KX369396	Autophagy-related protein 3	ACAAGCCCTCGCACCGTTTCT
			GCCAGCCATCATTTTCCTCATTA
NbATG5	KX369397	Autophagy-related protein 5	GAGGCAGCATACGTAATCAATG
			CGAGATTCGGAGATAAGCTTCT
NbBeclin1	AY701316	Autophagy-related protein beclin1	ACAAATTTCCAGCCACTTTCTG
			TTTACAACATGCTAAGCACGAC
NbATG7	KX369398	Autophagy-related protein 7	GAATCATCAGAACACGCCTAAC
			GTCAAGATTCAACGAAGGCAAT
NbATG8a	KX120976	Autophagy-related protein 8a	CCTGCTGATCTGACTGTGGG
			CTGTCGGAGGAAGGATATTTTTC
NbATG8f	KU561327	Autophagy-related protein 8f	TCGTTGAAAAGGCTGAAAAGAG
			TGGTGGAAGGACATTATCAACA
NbATG9	KX369399	Autophagy-related protein 9	CAGTGAAGTCCACAATGAAATGC
			CTTGACCCACAGGGAGCGA
NbActin	AY179605	β-Actin	AAAGACCAGCTCATCCGTGGAGAA
			TGTGGTTTCATGAATGCCAGCAGC
